# Supplementary material for: The phylogenetic structure of plant communities drives the belowground transmission of fungal pathogens
Source: New Phytol. 2026 Apr 6;250(6):3976–89. doi: 10.1111/nph.71156 (PMC13193493; doi:10.1111/nph.71156)
Supplement: Supplementary file 3 — Table S1 Details of the experimental grassland plots included in this study. Table S2 Summary of dominant fungal genera cross‐referenced with the USDA Fungus‐Host database. Table S3 PERMANOVA results showing the effects of plant phylogeny, community diversity, soil chemistry, and spatial factors on root and soil fungal communities. Table S4 List of host‐specific plant pathogenic OTUs. Table S5 SEM scores. Please note: Wiley is not responsible for the content or functionality of any Supporting Information supplied by the authors. Any queries (other than missing material) should be directed to the New Phytologist Central Office. [file NPH-250-3976-s001.xlsx]

## Sheet: Article Info
New Phytologist Supporting Information
Article title: The phylogenetic structure of plant communities drives the belowground transmission of fungal pathogens
Authors: Jose G. Maciá-Vicente, Sofia I.F. Gomes, Eline A. Ampt, Justus Hennecke, Lisette M. Bakker, Jasper van Ruijven, Liesje Mommer
Article acceptance date: 17 March 2026

## Sheet: TableS1
Table S1. Details of the experimental grassland plots included in this study.
					Residents composition (0=absence, 1=presence)													Plant biomass (g)																Soil properties								Phylogenetic community structure ('ps')			Phytometer phylogenetic distance ('ppd')			Moran Eigenvector Maps (MEMs)
Plot #	Block	Plant richness	Forbs : Grasses ratio		Anthoxanthum odoratum	Arrhen.d.therum elatius	Briza media	Festuca rubra	Phleum pratense	Trisetum flavescens	Achillea millefolium	Centaurea jacea	Galium mollugo	Leontodon hispidus	Leucanthemum vulgare	Sanguisorba officinalis		Leucanthemum vulgare (phytometer)	Arrhenatherum elatius (phytometer)	Residents	Anthoxanthum odoratum	Arrhenatherum elatius	Briza media	Festuca rubra	Phleum pratense	Trisetum flavescens	Achillea millefolium	Centaurea jacea	Galium mollugo	Leontodon hispidus	Leucanthemum vulgare	Sanguisorba officinalis		pH	NH4 (mg kg-1)	PO4 (mg kg-1)	NO3 (mg kg-1)	organic matter (%)	total N (%)	total C (%)		Eigenvector 1	Eigenvector 2		Leucanthemum vulgare	Arrhenatherum elatius		MEM1	MEM2
101	1	4	0.75		0	1	0	0	0	0	1	0	0	0	0	0		0.15	0.54	14.94	0	6.63	0	0	0	0	8.31	0	0	0	0	0		7.26	0	1.14	0	3.02932	0.04	0.85		-38.1849	-7.72805		215.448	282.425		0.160615	-1.08272
102	1	1	1		0	0	0	0	0	0	0	0	0	1	0	0		0.146	0.87	17.26	0	0	0	0	0	0	0	0	0	17.26	0	0		7.28	0	0.45	0	2.13456	0.04	1.1		-165.976	-66.0224		64.4824	n.d.		0.201861	-1.34965
103	1	4	0.25		0	0	1	0	0	0	0	0	0	0	0	0		0.15	0.525	14.54	0	0	14.54	0	0	0	0	0	0	0	0	0		7.32	0.33	0.33	1.32	2.03707	0.04	1.03		137.579	14.4713		333.861	99.0754		0.189016	-1.2418
105	1	1	0		0	0	0	1	0	0	0	0	0	0	0	0		0	0	7.16	0	0	0	7.16	0	0	0	0	0	0	0	0		7.34	0	0.43	7.28	2.36874	0.04	1.07		201.715	-0.776583		376.566	n.d.		0.189452	-1.07287
106	1	1	0		0	0	1	0	0	0	0	0	0	0	0	0		0.7425	1.145	28.98	0	0	28.98	0	0	0	0	0	0	0	0	0		7.36	0	0.21	0.96	1.70478	0.03	0.87		201.347	-0.393064		376.566	11.6187		0.209058	-1.13668
107	1	4	0.75		0	1	0	0	0	0	1	0	0	0	0	0		0.143333	0.07	8.93	0.75	2.32	0.42	0	0	0	5.44	0	0	0	0	0		7.33	0	0.79	0	2.52249	0.04	0.94		-38.1849	-7.72805		215.448	282.425		0.198333	-1.04301
108	1	1	1		0	0	0	0	0	0	1	0	0	0	0	0		0.0716667	0.07	21.89	0	0	0	0	0	0	21.89	0	0	0	0	0		7.31	0	0.79	0.11	2.31382	0.04	0.96		-167.748	-68.08		5.68024	376.566		0.181115	-0.869376
109	1	1	1		0	0	0	0	0	0	0	0	0	0	0	1		0.16	0.563333	39.87	0	0	0	0	0	0	0	0	0	0	0	39.87		7.3	0	0.42	0	1.81742	0.03	0.88		-129.125	167.266		238.331	n.d.		0.166666	-0.694001
110	1	4	0.5		0	0	1	0	0	0	0	0	0	1	0	0		0.026	0.125	17.76	0	0	7.25	0	0	0	0	0	0	10.51	0	0		7.3	4.7	0.53	2.57	2.31007	0.04	1.05		43.079	-21.4897		255.84	n.d.		0.152704	-0.559706
111	1	1	1		0	0	0	0	0	0	0	0	0	0	1	0		0.13	0	14.54	0	0	0	0	0	0	0	0	0	0	14.54	0		7.3	0	1.02	5.54	2.42064	0.03	0.79		-167.788	-67.8798		n.d.	n.d.		0.15676	-0.127596
112	1	4	0.5		1	0	0	0	0	0	0	0	0	0	1	0		0.21	0.475	10.13	3.55	0	0	0	0	0	0	0	0	0	6.58	0		7.3	4	0.89	4.11	2.6907	0.05	1.07		55.1538	-28.8835		256.733	189.504		0.186665	0.304029
113	1	4	0.25		0	1	0	0	1	0	1	0	0	0	0	0		0.111667	0.43	17.39	0	2.34	0	1.28	0	0	13.77	0	0	0	0	0		7.3	12.43	1.34	0.56	2.86471	0.04	1.25		117.297	-44.4367		283.845	96.6927		0.238027	0.47272
114	1	1	1		0	0	0	0	0	0	0	1	0	0	0	0		0.16	0.25	40.88	0	0	0	0	0	0	0	40.88	0	0	0	0		7.31	3.57	0.78	5.81	2.98294	0.05	1.09		-167.172	-59.8563		n.d.	376.566		0.225137	0.500017
117	1	1	1		0	0	0	0	0	0	0	0	0	1	0	0		0.288	0.31	11.14	0	0	0	0	0	0	0	0	0	11.14	0	0		7.33	0	0.32	0	2.27924	0.03	0.94		-165.976	-66.0224		64.4824	376.566		0.218069	0.853816
121	1	1	1		0	0	0	0	0	0	0	0	1	0	0	0		0.701667	0.47	32.2	0	0	0	0	0	0	0	0	32.2	0	0	0		7.35	0	0.44	0	2.10657	0.04	0.99		-148.594	63.4565		205.743	376.566		-4.60995	0.217602
124	1	4	0.4		0	1	1	0	0	0	1	0	0	0	1	0		0.52	0.16	14.71	0	2.48	2.45	0	0	0	9.78	0	0	0	0	0		7.35	0	0.32	2.47	2.19705	0.05	1.16		63.7494	-62.9783		227.076	153.439		0.219845	-1.47172
125	1	1	0		1	0	0	0	0	0	0	0	0	0	0	0		0.19	0.405	21.86	10.75	0	11.11	0	0	0	0	0	0	0	0	0		7.34	0.11	0.55	3.78	2.74192	0.04	1.06		201.726	-1.51521		n.d.	2.44236		0.189016	-1.2418
126	1	1	0		0	0	1	0	0	0	0	0	0	0	0	0		0.266	1.08	12.03	0	0	12.03	0	0	0	0	0	0	0	0	0		7.34	0	0.44	0.11	2.33213	0.03	0.74		201.347	-0.393064		376.566	11.6187		0.18062	-1.11918
127	1	4	1		0	0	0	0	0	0	0	0	1	1	0	0		0.166	1.37	10.32	0	0	0	0	0	0	0	0	3.34	6.98	0	0		7.35	0	0.32	0	1.96813	0.03	0.91		-147.286	21.0359		n.d.	376.566		0.189452	-1.07287
128	1	4	0.5		0	0	0	0	1	0	1	0	0	0	0	1		0.38	0.65	27.33	1.55	0	2.62	0.55	0	2.51	9.6	0	0	0	0	10.5		7.36	0	0.44	0.33	2.79015	0.03	0.88		42.2169	26.9386		249.286	190.834		0.229094	-1.23793
129	1	1	0		1	0	0	0	0	0	0	0	0	0	0	0		0.212	0.6	11.81	11.81	0	0	0	0	0	0	0	0	0	0	0		7.36	2.8	0.43	2.37	2.47514	0.02	0.67		201.726	-1.51521		376.566	2.44236		0.234527	-1.21229
131	1	4	0		0	0	1	1	0	1	0	0	0	0	0	0		0.0966667	0	23	0	0	19.15	3.85	0	0	0	0	0	0	0	0		7.36	0.88	0.33	2.85	2.55489	0.04	1.06		201.652	-1.02947		376.566	n.d.		0.211303	-0.871942
135	1	4	0.75		0	1	0	0	0	0	1	1	0	0	1	0		0.068	0.425	12.87	0	3.66	0	0	0	0	7.81	1.4	0	0	0	0		7.36	0	0.65	0	2.36425	0.04	1.01		-67.6414	-76.394		n.d.	282.425		0.258992	0.485129
136	1	4	0.25		0	1	0	1	1	0	0	0	1	0	0	0		0.06	0.49	27.83	0	4.54	0	12.38	0	0	0	0	10.91	0	0	0		7.35	1.51	0.65	2.69	3.07145	0.05	1.12		131.728	24.5739		333.861	96.6927		0.225137	0.500017
137	1	1	1		0	0	0	0	0	0	0	0	0	0	0	1		0.2675	1.39	37.42	0	0	0	0	0	0	0	0	0	0	0	37.42		7.38	0	0.32	2	2.30134	0.03	0.71		-129.125	167.266		238.331	376.566		0.222406	0.627758
138	1	4	0.5		0	1	0	0	0	0	1	0	0	0	1	0		0.19	1.455	30.37	0	24.84	0	0	0	0	5.53	0	0	0	0	0		7.39	0.11	0.57	8.37	3.76682	0.06	1.2		27.2745	-71.7618		189.703	n.d.		0.230876	0.861397
140	1	4	0.75		1	0	0	0	0	0	0	0	0	1	0	0		0.291667	0.61	11.42	7.03	0	0	0	0	0	0	0	0	4.39	0	0		7.39	0.33	0.55	4.49	2.3609	0.14	0.95		-36.4921	-4.78112		230.148	283.035		0.217301	0.882624
142	1	4	0.75		0	0	0	0	1	0	0	1	0	0	0	1		0.525	0.7	39.11	0	0	0	0	0	0	0	0.77	0	0	0	38.34		7.39	0	0.53	1.69	2.539	0.03	0.89		-47.0118	48.7933		222.63	283.557		-3.95802	0.186741
143	1	4	0.5		0	0	0	0	1	0	1	0	0	0	0	1		0.52	0.98	98.35	0	0	0	0	3.27	0	4.57	0	0	0	0	90.51		7.37	-0.33	0.55	0.77	3.13994	0.05	1.17		42.2169	26.9386		249.286	190.834		-5.15511	0.243397
144	1	4	0.25		0	1	0	0	1	0	1	0	0	0	0	0		0.094	0.58	9.2	0	1.79	0	0	0	0	7.41	0	0	0	0	0		7.34	2.45	0.78	2.89	2.99666	0.06	1.26		117.297	-44.4367		283.845	96.6927		-4.72123	0.222876
145	1	4	0		0	0	1	1	0	1	0	0	0	0	0	0		0.343333	0	18.57	0	0.38	10.02	8.17	0	0	0	0	0	0	0	0		7.34	0	0.54	1.08	2.75398	0.04	1.02		201.652	-1.02947		376.566	5.48468		0.152659	-1.02622
151	1	4	0.25		0	1	0	1	1	0	0	0	1	0	0	0		0.362	0.235	18.63	0	3.37	0	6.24	0	0	0	0	9.02	0	0	0		7.35	0	0.42	3.17	2.42302	0.04	1.03		131.728	24.5739		n.d.	96.6927		0.186503	-0.969589
152	1	1	0		0	1	0	0	0	0	0	0	0	0	0	0		0.29	0.36	10.17	0	10.17	0	0	0	0	0	0	0	0	0	0		7.36	0	0.44	4.19	2.75922	0.04	0.82		201.735	-1.48762		376.566	0		0.198172	-0.905441
153	1	1	1		0	0	0	0	0	0	0	0	1	0	0	0		0.116667	0.5	13.49	0	0	0	0	0	0	0	0	13.49	0	0	0		7.36	0	0.44	0.44	2.93692	0.04	0.94		-148.594	63.4565		205.743	376.566		0.163101	-0.662674
154	1	0	n.d.		0	0	0	0	0	0	0	0	0	0	0	0		0.595	0	0	0	0	0	0	0	0	0	0	0	0	0	0		7.35	0	0.55	6.11	2.68495	0.05	1.18		n.d.	n.d.		n.d.	n.d.		0.186112	-0.40079
155	1	1	1		0	0	0	0	0	0	1	0	0	0	0	0		0.131667	1.3775	9.94	0	0	0	0	0	0	9.94	0	0	0	0	0		7.35	0	0.66	1.32	3.09129	0.04	0.93		-167.748	-68.08		5.68024	376.566		0.159273	0.083693
156	1	4	0.5		0	0	1	0	0	0	0	0	0	1	0	0		0.0916667	0.2375	15.59	0	0	6.59	0	0	0	0	0	0	9	0	0		7.34	0	0.44	0	2.74652	0.05	1.03		43.079	-21.4897		n.d.	191.799		0.209923	0.255017
161	1	4	1		0	0	0	0	0	0	0	0	1	1	0	0		0.114	1.17	15.24	0	0	0	0	0	0	4.9	0	2.75	7.59	0	0		7.34	0.11	0.76	0.54	3.11445	0.04	1.06		-147.286	21.0359		187.442	376.566		0.296433	1.22399
166	1	4	0.75		1	0	0	0	0	0	0	0	0	1	0	0		0.062	0.57	7.63	2.72	0	0	0	0	0	0	0	0	4.91	0	0		7.33	0.34	1.01	4.26	2.97704	0.04	1.01		-36.4921	-4.78112		230.148	283.035		-4.20008	0.19821
202	2	4	0.75		0	0	0	0	0	0	0	0	1	0	0	1		0.145	0.58	54.03	0	0	0	0	0	0	0	0	6.92	0	0	47.11		7.34	0	0.33	0.55	2.56134	0.2	1.87		-38.0338	101.17		256.596	283.843		0.179713	-1.19822
203	2	4	0.75		0	1	0	0	0	0	0	1	0	0	1	1		0.15	0.415	82.33	0	2.25	0	0	0	0	0	44.83	0	0	0	35.25		7.32	0	0.55	4.85	3.34458	0.04	0.96		-59.0898	3.33279		n.d.	282.425		0.176734	-1.16144
205	2	4	0.25		0	1	1	0	0	0	1	0	0	0	0	0		0.0916667	0.152	13.84	0	1.86	7.8	0	0	0	4.18	0	0	0	0	0		7.3	2.1	0.77	1.44	2.86463	0.07	1.32		117.081	-44.2937		283.845	98.4648		0.1562	-0.921335
206	2	4	0		1	0	0	0	1	1	0	0	0	0	0	0		0.6775	1.04	8.62	5.68	0	0	0	0	2.94	0	0	0	0	0	0		7.31	0.22	0.55	7.01	2.366	0.05	1.1		201.715	-1.21781		n.d.	3.71262		0.173336	-0.969662
209	2	1	0		0	0	0	1	0	0	0	0	0	0	0	0		0.604	1.32	12.78	0	0	0	12.78	0	0	0	0	0	0	0	0		7.32	0.33	0.45	2.9	3.20202	0.05	1.27		201.715	-0.776583		376.566	5.67394		0.185457	-0.713023
211	2	4	0.25		0	0	1	0	0	1	0	0	0	0	0	1		0.128333	0.02	97.21	0	0	7.94	0	0	6.7	0	0	0	0	0	82.57		7.32	0.11	0.43	3.78	2.11818	0.03	0.92		139.104	70.32		342.008	98.2078		0.20245	0.0899074
213	2	4	0.25		1	0	0	1	0	1	0	0	0	1	0	0		0.226667	0.58	20.84	2.74	0	0	3.99	0	6.88	0	0	0	7.23	0	0		7.32	0	0.43	2.8	2.65835	0.04	1.05		119.473	-40.9384		298.545	96.7216		0.212449	0.362138
216	2	4	0.75		0	0	0	0	1	0	1	0	1	0	1	0		0.1	0.48	6.65	0	0	0	0	0	0	3.15	0	3.5	0	0	0		7.35	3.09	0.66	2.2	3.19273	0.05	1.2		-64.7613	-38.0037		146.997	283.557		0.220226	0.949231
218	2	1	1		0	0	0	0	0	0	0	0	0	0	0	1		0.0575	0.0233333	51.95	0	0	0	0	0	0	0	0	0	0	0	51.95		7.34	1.93	0.64	14.88	2.83246	0.05	1.06		-129.125	167.266		238.331	376.566		0.28868	1.31034
219	2	1	1		0	0	0	0	0	0	0	0	1	0	0	0		0.341667	0.44	6.65	0	0	0	0	0	0	0	0	6.65	0	0	0		7.34	0.21	0.42	4.95	2.43479	0.03	0.71		-148.594	63.4565		205.743	376.566		0.268031	1.25611
220	2	4	0.75		0	1	0	0	0	0	0	1	0	0	1	1		0.136667	0.244	69.78	0	3.93	0	0	0	0	0	21.5	0	0	1.44	42.91		7.34	0.11	0.75	7.7	2.95584	0.04	0.95		-59.0898	3.33279		171.195	n.d.		0.240506	1.15147
224	2	4	0.75		0	0	0	0	1	0	1	0	1	0	1	0		0.24	0.392	8.51	0	0	0	0	0	0	6.47	0	1.92	0	0.12	0		7.34	0.22	0.65	8.86	3.20554	0.06	1.36		-64.7613	-38.0037		n.d.	283.557		0.176763	-1.1775
226	2	4	0.75		0	0	0	0	0	0	0	1	1	0	0	1		0.076	0.205	39.29	0	0	0	0	0	0	0	0	29.32	0	0	9.97		7.34	0.11	0.42	2.74	2.70736	0.04	0.98		-51.6948	56.7887		222.63	283.843		0.199255	-1.23133
227	2	4	0.75		0	0	0	0	0	0	0	0	1	0	0	1		0.0666667	0.57	31.66	0	0	0	0	0	0	0	0	6.94	0	0	24.72		7.36	13.19	0.42	3.77	2.37036	0.04	0.98		-38.0338	101.17		256.596	283.843		0.200882	-1.18055
228	2	1	0		0	1	0	0	0	0	0	0	0	0	0	0		0.545	0.406667	10.54	0	10.54	0	0	0	0	0	0	0	0	0	0		7.37	1.18	0.43	4.74	2.23107	0.05	1.21		201.735	-1.48762		376.566	0		0.189194	-1.06763
229	2	4	0.25		0	0	1	0	0	1	0	0	0	0	0	1		0.16	0.17	46.6	0	0	18.35	0	0	0	0	0	0	0	0	28.25		7.38	0.11	0.43	2.72	2.6741	0.04	1.03		139.104	70.32		342.008	98.2078		0.171019	-0.866721
230	2	4	0.5		1	0	0	0	0	1	0	1	0	1	0	0		0.171667	0.113333	11.69	4.18	0	0	1.96	0	0	0	0	0	5.55	0	0		7.37	2.91	0.65	3.67	2.74809	0.04	1.03		30.4523	-64.6834		n.d.	189.445		0.176287	-0.763744
231	2	4	0.75		0	0	0	0	0	1	0	1	1	1	0	0		0.175	0.5	14.63	0	0	0	0	0	0.75	0	0	3.2	10.68	0	0		7.37	0.11	0.75	3.12	3.07715	0.04	0.71		-62.2377	-32.0601		179.168	282.976		0.165787	-0.640352
232	2	1	1		0	0	0	0	0	0	0	0	0	1	0	0		0.195	0.4175	9.77	0	0	0	0	0	0	0	0	0	9.77	0	0		7.36	0	0.75	2.04	2.70731	0.03	0.82		-165.976	-66.0224		64.4824	n.d.		0.192529	-0.298279
233	2	1	1		0	0	0	0	0	0	1	0	0	0	0	0		0.1	0.348333	9.46	0	0	0	0	0	0	9.46	0	0	0	0	0		7.39	0.11	0.56	2.67	3.43214	0.06	1.41		-167.748	-68.08		n.d.	376.566		0.171947	0.0704226
234	2	1	1		0	0	0	0	0	0	0	0	0	1	0	0		0.143333	0.5	9.05	0	0	0	0	0	0	0	0	0	9.05	0	0		7.39	0.11	0.54	0.86	2.68264	0.05	1.15		-165.976	-66.0224		64.4824	n.d.		0.250217	0.325019
235	2	4	0.25		1	0	1	1	0	0	0	0	0	1	0	0		0.0833333	0.1375	10.89	0	0	5.97	1.27	0	0	0	0	0	3.65	0	0		7.38	0.11	0.32	0.21	2.77957	0.04	1.08		119.183	-40.7003		298.545	n.d.		0.221887	0.407983
236	2	4	0.5		0	0	1	1	0	0	0	0	0	0	1	1		1.3	0.47	95.74	0	0	8.84	1.21	0	0	0	0	0	0	0	85.69		7.39	0.21	0.32	3.82	3.08582	0.05	1.09		41.9126	27.391		n.d.	192.606		0.244017	0.570007
239	2	4	0.75		0	0	0	0	0	1	0	1	1	1	0	0		0.181667	0.22	14.72	0	0	0	0	0	3.69	0	1.59	1.69	7.75	0	0		7.4	0.32	0.85	3.31	3.04057	0.05	1.08		-62.2377	-32.0601		n.d.	282.976		0.331624	1.49397
240	2	4	0.25		1	0	0	1	0	1	0	0	0	1	0	0		0.204	0.144	9.92	1.13	0	0	0.75	0	0	0	0	0	8.04	0	0		7.34	1.68	0.67	5.82	3.52025	0.08	1.61		119.473	-40.9384		298.545	96.7216		0.346189	1.60595
241	2	4	0.75		0	0	0	0	0	0	0	1	1	0	0	1		0.07	0.185	53.45	0	0	0	0	0	0	0	6.96	0	0	0	46.49		7.36	0.65	0.65	8.36	2.70386	0.04	0.85		-51.6948	56.7887		222.63	283.843		0.334747	1.56892
243	2	1	1		0	0	0	0	0	0	1	0	0	0	0	0		0.186667	0.223333	8.56	0	0	0	0	0	0	8.56	0	0	0	0	0		7.36	1.48	0.57	5.81	4.32004	0.08	1.55		-167.748	-68.08		5.68024	376.566		0.245671	1.2063
244	2	0	n.d.		0	0	0	0	0	0	0	0	0	0	0	0		6.26	0	0	0	0	0	0	0	0	0	0	0	0	0	0		7.35	6.8	0.67	7.91	3.77248	0.08	1.5		n.d.	n.d.		n.d.	n.d.		0.214686	1.06224
245	2	0	n.d.		0	0	0	0	0	0	0	0	0	0	0	0		2.055	0	0	0	0	0	0	0	0	0	0	0	0	0	0		7.37	0.31	0.63	7.76	2.16517	0.05	1.04		n.d.	n.d.		n.d.	n.d.		0.116294	-0.779646
248	2	4	1		0	0	0	0	0	0	1	1	0	0	0	1		0.196667	0.352	39.36	0	0	0	0	0	0	1.6	0	0	0	0	37.76		7.35	2.21	0.66	6.74	3.7606	0.06	1.21		-153.744	19.3691		146.923	376.566		0.172454	-1.04997
249	2	1	0		1	0	0	0	0	0	0	0	0	0	0	0		0.1	0.228	7.72	7.72	0	0	0	0	0	0	0	0	0	0	0		7.29	0.56	0.45	6.47	3.361	0.06	1.2		201.726	-1.51521		376.566	2.44236		0.184561	-1.09207
250	2	1	1		0	0	0	0	0	0	0	0	1	0	0	0		0.075	0.156667	20.77	0	0	0	0	0	0	0	0	20.77	0	0	0		7.33	0.34	0.45	6.58	3.44774	0.06	1.21		-148.594	63.4565		205.743	376.566		0.178143	-0.974937
251	2	1	1		0	0	0	0	0	0	0	0	0	0	1	0		0.076	0.5475	4.85	0	0	0	0	0	0	0	0	0	0	4.85	0		7.34	0.22	0.77	5.31	3.37017	0.05	1.15		-167.788	-67.8798		0	n.d.		0.181866	-0.915424
252	2	1	1		0	0	0	0	0	0	0	1	0	0	0	0		0.402	1.6775	12.81	0	0	0	0	0	0	0	12.81	0	0	0	0		7.31	3.18	0.77	14.04	2.78472	0.04	1.09		-167.172	-59.8563		69.881	376.566		0.182498	-0.827591
253	2	1	0		0	1	0	0	0	0	0	0	0	0	0	0		0.841667	0.3025	8.05	0	8.05	0	0	0	0	0	0	0	0	0	0		7.33	0.33	0.44	7.8	2.87757	0.05	1.13		201.735	-1.48762		n.d.	0		0.152996	-0.591287
255	2	1	1		0	0	0	0	0	0	0	0	0	0	0	1		0.163333	0.996667	270.63	0	0	0	0	0	0	0	0	0	0	0	270.63		7.31	0	0.55	5.7	3.30077	0.08	1.63		-129.125	167.266		238.331	376.566		0.175026	0.105195
257	2	4	0.5		0	0	1	1	0	0	0	0	0	0	1	1		0.0816667	0.1775	110.12	0	0	11.59	1.54	0	0	0	0	0	0	0	96.99		7.33	2.71	0.32	7.79	3.40554	0.06	1.39		41.9126	27.391		247.866	192.606		0.237629	0.448479
259	2	4	0.5		0	0	1	1	0	0	1	0	0	0	0	0		0.133333	0.424	20.01	0	0	13.36	2.84	0	0	3.81	0	0	0	0	0		7.35	0.33	0.44	4.08	3.07916	0.05	1.25		41.1425	-24.5126		241.139	192.606		0.253266	0.90047
260	2	1	0		0	0	1	0	0	0	0	0	0	0	0	0		0.0475	0.1225	22.66	0	0	22.66	0	0	0	0	0	0	0	0	0		7.34	0.23	0.45	5.1	3.90939	0.06	1.31		201.347	-0.393064		376.566	11.6187		0.284691	1.20589
261	2	1	1		0	0	0	0	0	0	0	0	0	0	1	0		0.293333	0.54	32.63	0	0	0	0	0	0	0	0	0	0	32.63	0		7.35	0.11	0.76	8.59	3.42645	0.07	1.5		-167.788	-67.8798		0	376.566		0.34619	1.56778
262	2	4	0.25		0	1	1	0	0	0	1	0	0	0	0	0		0.025	0.086	14.22	0	0.6	9.05	0	0	0	4.57	0	0	0	0	0		7.31	4.93	0.78	3.81	3.27476	0.07	1.32		117.081	-44.2937		283.845	98.4648		0.344916	1.59843
263	2	4	1		0	0	0	0	0	0	1	1	0	0	0	1		0.106	0.1825	16.68	0	0	0	0	0	0	9.1	5.72	0	0	0	1.86		7.32	0.11	1.1	5.06	3.26441	0.06	1.33		-153.744	19.3691		146.923	376.566		0.326794	1.54048
265	2	4	0.5		1	0	0	0	0	1	0	1	0	1	0	0		0.196667	0.175	7.44	2.09	0	0	0	0	0	0	1.07	0	4.28	0	0		7.32	4.13	1	3.79	2.81638	0.04	0.96		30.4523	-64.6834		221.874	189.445		0.296575	1.46676
303	3	4	0.25		1	0	1	1	0	0	0	0	0	0	0	0		0.13	0.118	10.65	0	0	8.53	2.12	0	0	0	0	0	0	0	0		7.35	0.21	0.43	1.07	2.02814	0.04	0.99		154.37	13.3003		350.875	99.0754		0.171892	-1.06186
304	3	1	1		0	0	0	0	0	0	0	0	1	0	0	0		0.108333	0.495	13.64	0	0	0	0	0	0	0	0	13.64	0	0	0		7.37	1.3	0.33	4.24	1.99921	0.04	1		-148.594	63.4565		205.743	376.566		0.183572	-1.11815
307	3	4	0.5		0	0	0	1	0	1	0	1	0	0	0	0		0.223333	0.205	13.3	2.81	0	0	4.88	0	0	0	3.42	0	2.19	0	0		7.33	0.66	0.88	6.81	2.56086	0.04	1.07		57.1894	-22.4081		274.204	190.253		0.183601	-0.931506
312	3	4	0.5		0	1	0	0	1	0	0	1	1	0	0	0		0.126667	0.1075	14.64	0	8.46	0	0	0	0	0	1.6	4.58	0	0	0		7.33	0.11	0.44	6.54	2.7693	0.06	1.28		38.4625	-9.66308		257.189	n.d.		0.184586	0.195862
314	3	4	0.25		0	1	0	0	1	0	0	0	0	0	0	1		0.261667	0.2925	89.8	0	2.98	0	0	0	0	0	0	0	0	0	86.82		7.33	0	0.32	2.33	2.10522	0.03	0.84		139.281	70.2406		342.008	96.6927		0.217484	0.607692
316	3	4	0.75		0	0	1	0	0	0	0	1	1	0	0	0		0.0683333	0.15	47.39	0	0	6.44	0	0	0	0	26.9	14.05	0	0	0		7.33	2.62	0.66	4.37	2.73692	0.04	0.87		-42.1395	6.82847		231.498	285.33		0.324554	1.40034
317	3	1	1		0	0	0	0	0	0	0	1	0	0	0	0		0.35	2.2525	3.93	0	0	0	0	0	0	0	3.93	0	0	0	0		7.29	0.11	0.64	4.29	2.43741	0.04	0.89		-167.172	-59.8563		69.881	376.566		0.388117	1.76429
318	3	4	0.5		0	0	0	1	1	0	0	0	0	1	0	0		0.15	0.088	14.95	0	0	0	2.72	0	0	0	0	0	12.23	0	0		7.35	0.54	0.54	4.3	2.35176	0.03	0.79		56.72	-25.3107		272.854	190.834		0.341259	1.58319
320	3	4	0.5		0	1	0	0	1	0	0	1	1	0	0	0		0.34	0.356667	19.05	0	0.25	0	0	0	0	0	7.19	11.61	0	0	0		7.32	0	0.42	2.94	2.58844	0.04	0.96		38.4625	-9.66308		257.189	189.416		0.280878	1.36299
322	3	4	0.75		1	0	0	0	0	0	1	0	1	0	1	0		0.116	0.18	18.66	3.62	0	0	0	0	0	15.04	0	0	0	0	0		7.32	4.08	0.73	2.41	2.73978	0.05	1.17		-64.4925	-38.1519		146.997	283.035		0.227589	1.14427
323	3	4	0		0	1	0	0	1	1	0	0	0	0	0	0		0.381667	0	33.2	0	33.2	0	0	0	0	0	0	0	0	0	0		7.33	0.21	0.85	12.28	2.88715	0.05	1.12		201.716	-1.21087		376.566	n.d.		0.1062	-0.67247
324	3	4	1		0	0	0	0	0	0	1	0	1	0	1	1		0.218333	0.64	37.04	0	0	3.08	0	0	0	0.85	0	0	0	0	33.11		7.34	0	0.42	3.44	2.29419	0.04	1.11		-165.255	25.8212		n.d.	376.566		0.148253	-0.930541
325	3	4	0.75		0	0	1	0	0	0	0	1	1	0	0	0		0.0816667	0.184	17.5	0	0	11.11	0	0	0	0	0	6.39	0	0	0		7.33	0.11	0.53	1.59	2.29405	0	0.76		-42.1395	6.82847		231.498	285.33		0.162842	-1.01048
326	3	4	0.25		0	0	1	1	0	1	0	0	0	0	0	0		0.0716667	0.13	8.09	0	0	4.82	3.27	0	0	0	0	0	0	0	0		7.34	0.88	0.44	3.86	2.40923	0.08	0.84		137.579	14.4719		333.861	99.0157		0.17025	-1.03187
327	3	4	0.5		0	0	0	1	0	0	0	0	0	0	1	1		0.125	0.396667	56.73	0	0	0	2.02	0	0	0	0	0	0	0	54.71		7.33	0.11	0.79	11.38	3.2054	0.08	1.29		42.4454	27.0366		247.866	190.312		0.151165	-0.887911
328	3	1	1		0	0	0	0	0	0	0	1	0	0	0	0		0.0733333	0.542	14.16	0	0	0	0	0	0	0	14.16	0	0	0	0		7.32	0.11	0.87	6.56	2.75279	0.08	1.2		-167.172	-59.8563		69.881	376.566		0.176109	-0.949415
329	3	1	0		1	0	0	0	0	0	0	0	0	0	0	0		0.135	0.152	3.84	3.84	0	0	0	0	0	0	0	0	0	0	0		7.33	0	0.44	3.54	2.5539	0.08	1.09		201.726	-1.51521		376.566	2.44236		0.162735	-0.827379
330	3	4	0.75		0	0	0	0	0	0	1	0	1	1	0	0		0.3525	0.43	15.49	0	0	0	0	0	0.97	9.18	0	5.34	0	0	0		7.33	0	0.66	0.55	2.54922	0.06	1.16		-63.547	-36.6394		163.118	283.035		0.162254	-0.776206
332	3	4	0.75		0	0	0	0	0	0	1	0	1	1	0	0		0.11	0.145	11.97	2.7	2.5	2.85	0	0	0	3.25	0	0	0.67	0	0		7.31	0	0.8	1.49	3.26696	0.05	1.15		-63.547	-36.6394		163.118	283.035		0.13523	-0.35333
334	3	1	1		0	0	0	0	0	0	0	0	0	1	0	0		0.25	0.325	5.65	0	0	0	0	0	0	0	0	0	5.54	0.11	0		7.31	1.9	1	5.25	2.51593	0.04	1.08		-165.976	-66.0224		64.4824	376.566		0.13963	-0.00371359
336	3	1	1		0	0	0	0	0	0	1	0	0	0	0	0		0.276667	0.37	5.9	0	0	0	0	0	0	5.9	0	0	0	0	0		7.32	0	0.78	4.13	3.0936	0.06	1.1		-167.748	-68.08		5.68024	376.566		0.175807	0.498892
338	3	4	0.25		0	0	1	1	0	1	0	0	0	0	0	0		0.103333	0.235	8.41	0	0	6.63	1.78	0	0	0	0	0	0	0	0		7.31	13.83	0.68	3.06	2.91688	0.04	0.77		137.579	14.4719		333.861	99.0157		0.277148	1.25613
339	3	1	1		0	0	0	0	0	0	1	0	0	0	0	0		1.31167	3.4625	8.6	0	0	0	0	0	0	8.6	0	0	0	0	0		7.36	0.23	0.68	7.8	3.33842	0.06	1.17		-167.748	-68.08		5.68024	376.566		0.369652	1.69813
340	3	4	1		0	0	0	0	0	0	1	0	1	0	1	1		0.106	0.516667	20.46	0	0	0	0	0	0	4.99	0	2.91	0	0	12.56		7.35	0.34	0.68	11.41	3.57327	0.07	1.15		-165.255	25.8212		112.439	376.566		0.33855	1.5779
342	3	4	0.75		1	0	0	0	0	0	1	0	1	0	1	0		0.0783333	0.196667	26.85	1.93	0	14.81	0	0	0	7.54	0	2.57	0	0	0		7.35	0	1.12	1.01	3.24432	0.06	1.09		-64.4925	-38.1519		146.997	n.d.		0.250144	1.20807
344	3	1	0		0	0	1	0	0	0	0	0	0	0	0	0		0.278333	0.395	0	0	0	0	0	0	0	0	0	0	0	0	0		7.38	0.11	0.66	4.93	3.12741	0.04	0.89		201.347	-0.393064		376.566	11.6187		0.22138	1.13018
346	3	0	n.d.		0	0	0	0	0	0	0	0	0	0	0	0		3.455	0	0	0	0	0	0	0	0	0	0	0	0	0	0		7.33	0	0.87	6.88	2.20544	0.04	0.9		n.d.	n.d.		n.d.	n.d.		0.126431	-0.796812
349	3	4	0.5		0	0	0	1	0	0	0	0	0	0	1	1		0.18	0.2	13.51	0	0	0	4.22	0	0	0	0	0	0	1.19	8.1		7.33	0	0.66	5.53	2.6475	0.04	1		42.4454	27.0366		247.866	190.312		0.136037	-0.791024
351	3	4	0.25		1	1	0	0	0	0	0	0	0	1	0	0		0.123333	0.39	9.36	2.37	1.34	0	0	0	0	0	0	0	5.65	0	0		7.31	0	0.32	0.32	2.50776	0.05	1.04		119.533	-41.1112		298.545	95.3628		0.142253	-0.722881
353	3	1	1		0	0	0	0	0	0	0	0	1	0	0	0		0.328	0.8275	19.84	0	0	0	0	0	0	0	0	19.84	0	0	0		7.3	0	0.57	5.1	2.89396	0	0.7		-148.594	63.4565		205.743	376.566		0.14122	-0.486947
354	3	4	0.25		1	1	0	0	0	0	0	0	0	1	0	0		0.235	0.4225	12.29	1.75	1.1	0	0	0	0	0	0	0	9.44	0	0		7.3	0	0.55	3.17	2.54953	0.05	1.07		119.533	-41.1112		n.d.	95.3628		0.13523	-0.35333
355	3	1	1		0	0	0	0	0	0	0	0	0	0	0	1		0.128333	0.4175	37.52	0	0	0	0	0	0	0	0	0	0	0	37.52		7.3	0	0.33	4.04	3.20941	0.05	1.14		-129.125	167.266		238.331	376.566		0.142923	-0.252437
358	3	4	0.75		0	0	0	0	0	0	0	1	0	1	1	0		0.258	0.75	19.43	0	0	0	0	0	0	0	7.68	0	6.1	5.65	0		7.31	0	0.42	1.9	2.42262	0.04	0.88		-66.9754	-75.0811		127.732	283.843		0.140298	0.400552
361	3	4	0.25		0	1	0	0	1	0	0	0	0	0	0	1		0.154	0.205	86.19	0	3.9	0	0	0	0	0	0	0	0	0	82.29		7.31	0	0.43	3.79	2.88097	0.07	1.46		139.281	70.2406		342.008	96.6927		0.299367	1.38784
362	3	4	0.75		0	0	0	0	0	0	0	1	0	1	1	0		0.096	0.7	19.12	0	0	0	0	0	0	0	10.73	0	8.16	0.23	0		7.31	0	1.09	1.41	2.30788	0.05	1.09		-66.9754	-75.0811		127.732	283.843		0.294367	1.37581
363	3	1	0		1	0	0	0	0	0	0	0	0	0	0	0		0.223333	0.266667	19.91	4.73	0	0	0	0	0	0	0	0	0	0	15.18		7.32	0	0.32	5.73	2.42189	0.05	0.85		201.726	-1.51521		376.566	2.44236		0.288386	1.36819
364	3	1	1		0	0	0	0	0	0	0	0	0	0	0	1		0.034	0.2575	69.07	0	0	0	0	0	0	0	0	0	0	0	69.07		7.31	3.58	0.76	12.37	2.74192	0.04	0.85		-129.125	167.266		n.d.	376.566		0.203768	0.979699
366	3	4	0.5		0	0	0	1	0	1	0	1	0	0	0	0		0.186667	0.165	14.41	0	0	0	4.07	0	0	0	10.34	0	0	0	0		7.31	0	0.87	4.66	2.54238	0.05	1.07		57.1894	-22.4081		274.204	190.253		0.173434	0.891169
[truncated: 494 more columns]

## Sheet: Table S2
Table S2. Summary of dominant fungal genera cross-referenced with the USDA Fungus-Host database. Values indicate the total number and percentage (in parentheses) of records identified as pathogens, including specific occurrences across relevant plant families. Genera where a high association (>30%; arbitrary threshold) with either Asteraceae or Poaceae plant families are highlighted in bold-face …
		Plant family1				FungalTraits assignments3
Fungal genus	Records (n)	Asteraceae	Poaceae	others	Ad hoc OTU-host associations2	Primary guild	Secondary guild
Cercospora	34953	2587 (7.4%)	2475 (7.1%)	29891 (85.5%)	generalist	Plant pathogen	Unknown
Fusarium	24859	665 (2.7%)	8136 (32.7%)	16058 (64.6%)	Asteraceae, Poaceae, generalist	Plant pathogen	Litter saprotroph
Alternaria	20152	1436 (7.1%)	969 (4.8%)	17747 (88.1%)	Asteraceae, Poaceae, generalist	Plant pathogen	Litter saprotroph
Septoria	14847	2265 (15.3%)	2581 (17.4%)	10001 (67.4%)	Asteraceae	Plant pathogen	Litter saprotroph
Rhizoctonia (incl. Thanatephorus)	9538	468 (4.9%)	1191 (12.5%)	7879 (82.6%)	Asteraceae	Plant pathogen	Litter saprotroph
Phoma	7189	333 (4.6%)	657 (9.1%)	6199 (86.2%)	generalist	Plant pathogen	Litter saprotroph
Didymella	1458	67 (4.6%)	125 (8.6%)	1266 (86.8%)	Asteraceae	Plant pathogen	Litter saprotroph
Periconia	992	19 (1.9%)	349 (35.2%)	624 (62.9%)	Poaceae	Plant pathogen	Foliar endophyte
Epicoccum	905	21 (2.3%)	279 (30.8%)	605 (66.9%)	Asteraceae	Plant pathogen	Litter saprotroph
Chaetomium	572	23 (4%)	160 (28%)	389 (68%)	n.d.	Litter saprotroph	Foliar endophyte
Ilyonectria	431	0 (0%)	8 (1.9%)	423 (98.1%)	Asteraceae	Plant pathogen	Unknown
Microdochium	278	13 (4.7%)	196 (70.5%)	69 (24.8%)	Poaceae	Plant pathogen	Foliar endophyte
Dactylonectria	253	1 (0.4%)	8 (3.2%)	244 (96.4%)	Asteraceae	Plant pathogen	Unknown
Boeremia	188	10 (5.3%)	3 (1.6%)	175 (93.1%)	Asteraceae	Plant pathogen	Foliar endophyte
Plectosphaerella	135	5 (3.7%)	3 (2.2%)	127 (94.1%)	Asteraceae	Plant pathogen	Litter saprotroph
Protomyces	124	56 (45.2%)	0 (0%)	68 (54.8%)	Asteraceae	Plant pathogen	Unknown
Truncatella	119	3 (2.5%)	3 (2.5%)	113 (95%)	Poaceae	Plant pathogen	Unknown
Discohainesia	72	0 (0%)	0 (0%)	72 (100%)	generalist	Plant pathogen	Unknown
Protoventuria	68	0 (0%)	1 (1.5%)	67 (98.5%)	generalist	Plant pathogen	Unknown
Paraphoma	55	18 (32.7%)	0 (0%)	37 (67.3%)	Asteraceae, generalist	Plant pathogen	Wood saprotroph
Sarocladium	41	0 (0%)	30 (73.2%)	11 (26.8%)	generalist	Plant pathogen	Litter saprotroph
Setophoma	37	4 (10.8%)	6 (16.2%)	27 (73%)	Poaceae	Plant pathogen	Unsepcified saprotroph
Tetracladium	32	0 (0%)	0 (0%)	32 (100%)	n.d.	Litter saprotroph	Unknown
Exophiala	29	1 (3.4%)	0 (0%)	28 (96.6%)	n.d.	Animal parasite	Litter saprotroph
Parastagonospora	16	0 (0%)	14 (87.5%)	2 (12.5%)	Poaceae	Plant pathogen	Litter saprotroph
Preussia	14	0 (0%)	0 (0%)	14 (100%)	n.d.	Dung saprotroph	Unknown
Serendipita	12	0 (0%)	0 (0%)	12 (100%)	n.d.	Root endophyte	Soil saprotroph
Chaetosphaeronema	10	0 (0%)	0 (0%)	10 (100%)	generalist	Plant pathogen	Litter saprotroph
Pseudopithomyces	9	1 (11.1%)	2 (22.2%)	6 (66.7%)	generalist	Plant pathogen	Litter saprotroph
Mycochaetophora	6	0 (0%)	0 (0%)	6 (100%)	Poaceae	Plant pathogen	Unknown
Gremmenia	3	0 (0%)	0 (0%)	3 (100%)	Poaceae	Plant pathogen	Unknown
Eocronartium	1	0 (0%)	0 (0%)	1 (100%)	generalist	Plant pathogen	Unknown
Neofitzroyomyces	1	0 (0%)	0 (0%)	1 (100%)	Poaceae	Plant pathogen	Unknown
Darksidea	0	0 (n.d.)	0 (n.d.)	0 (n.d.)	n.d.	Root endophyte	Soil saprotroph
Olpidiaster	0	0 (n.d.)	0 (n.d.)	0 (n.d.)	Asteraceae	Plant pathogen	Unknown
1 Records for the plant families relevant to this study: Asteraceae and Poaceae. All otherplant families are combined in category 'others').
2Assignment to a plant family specificity class, or to a generalist association, based on the analyses of this study.
3Primary and secondary guild assignments to genera based on comparisons against the FungalTraits database.

## Sheet: Table S4
Table S4. List of host-specific plant pathogenic OTUs.
				Total read numbers					Taxonomic assignment
OTU #		Host specificity	Guild	Residents	Soil	L. vulgare (phytometer)	A. elatius (phytometer)		Phylum	Order	Family	Genus	Species
OTU1948		Asteraceae	plant pathogen	78623	91169	59818	52661		Ascomycota	Pleosporales	Phaeosphaeriaceae	Paraphoma	Paraphoma unclassified
OTU1932		Asteraceae	plant pathogen	41803	68145	14774	11361		Ascomycota	Pleosporales	Phaeosphaeriaceae	Paraphoma	Paraphoma ledniceana
OTU2036		Asteraceae	plant pathogen	12018	24581	7596	2709		Ascomycota	Pleosporales	Phaeosphaeriaceae	Paraphoma	Paraphoma unclassified
OTU3025		Asteraceae	plant pathogen	9580	155994	27510	14506		Ascomycota	Hypocreales	Nectriaceae	Fusarium	Fusarium unclassified
OTU3468		Asteraceae	plant pathogen	9207	13461	1644	41291		Chytridiomycota	Chytridiomycetes ord Incertae sedis	Chytridiomycetes fam Incertae sedis	Olpidiaster	Olpidiaster brassicae
OTU1378		Asteraceae	plant pathogen	7592	23150	129117	3221		Basidiomycota	Cantharellales	Ceratobasidiaceae	Rhizoctonia	Rhizoctonia fragariae
OTU2027		Asteraceae	plant pathogen	4353	2123	0	0		Ascomycota	Pleosporales	Phaeosphaeriaceae	Paraphoma	Paraphoma chlamydocopiosa
OTU0945		Asteraceae	plant pathogen	4127	12313	4147	1085		Basidiomycota	Cantharellales	Ceratobasidiaceae	Rhizoctonia	Rhizoctonia sp
OTU3365		Asteraceae	plant pathogen	4098	6363	8622	2745		Ascomycota	Hypocreales	Nectriaceae	Dactylonectria	Dactylonectria estremocensis
OTU3277		Asteraceae	plant pathogen	3208	47972	4510	7344		Ascomycota	Pleosporales	Didymellaceae	Boeremia	Boeremia unclassified
OTU3336		Asteraceae	plant pathogen	2294	14489	3981	467		Ascomycota	Glomerellales	Plectosphaerellaceae	Plectosphaerella	Plectosphaerella unclassified
OTU1351		Asteraceae	plant pathogen	2106	5614	1194	528		Basidiomycota	Cantharellales	Ceratobasidiaceae	Rhizoctonia	Rhizoctonia unclassified
OTU1118		Asteraceae	plant pathogen	1810	6286	7821	378		Basidiomycota	Cantharellales	Ceratobasidiaceae	Rhizoctonia	Rhizoctonia sp
OTU1015		Asteraceae	plant pathogen	1238	8514	5290	2538		Basidiomycota	Cantharellales	Ceratobasidiaceae	Rhizoctonia	Rhizoctonia endophytica
OTU1382		Asteraceae	plant pathogen	812	99	101	179		Basidiomycota	Cantharellales	Ceratobasidiaceae	Rhizoctonia	Rhizoctonia fragariae
OTU3457		Asteraceae	plant pathogen	650	4269	606	206		Ascomycota	Hypocreales	Nectriaceae	Ilyonectria	Ilyonectria rufa
OTU1423		Asteraceae	plant pathogen	500	2373	4997	43		Basidiomycota	Cantharellales	Ceratobasidiaceae	Rhizoctonia	Rhizoctonia fragariae
OTU3109		Asteraceae	plant pathogen	482	6677	590	404		Ascomycota	Mycosphaerellales	Mycosphaerellaceae	Septoria	Septoria unclassified
OTU3423		Asteraceae	plant pathogen	422	6394	504	108		Ascomycota	Hypocreales	Nectriaceae	Ilyonectria	Ilyonectria europaea
OTU3405		Asteraceae	plant pathogen	343	1530	113	346		Ascomycota	Hypocreales	Nectriaceae	Ilyonectria	Ilyonectria robusta
OTU3305		Poaceae	plant pathogen	31841	337022	9246	41880		Ascomycota	Pleosporales	Didymellaceae	Didymella	Didymella unclassified
OTU0244		Poaceae	plant pathogen	16628	7362	4417	5200		Ascomycota	Helotiales	Ploettnerulaceae	Mycochaetophora	Mycochaetophora sp
OTU3274		Poaceae	plant pathogen	15329	47592	1982	6857		Ascomycota	Xylariales	Microdochiaceae	Microdochium	Microdochium bolleyi
OTU2991		Poaceae	plant pathogen	4665	4062	3433	3576		Ascomycota	Pleosporales	Phaeosphaeriaceae	Setophoma	Setophoma terrestris
OTU3033		Poaceae	plant pathogen	3163	47236	458	859		Ascomycota	Hypocreales	Nectriaceae	Fusarium	Fusarium unclassified
OTU1078		Poaceae	plant pathogen	2355	23412	1960	16009		Ascomycota	Pleosporales	Pleosporaceae	Alternaria	Alternaria hordeiaustralica
OTU0570		Poaceae	plant pathogen	1096	2006	80	565		Ascomycota	Ostropales	Stictidaceae	Neofitzroyomyces	Neofitzroyomyces nerii
OTU2512		Poaceae	plant pathogen	782	13	8	15		Ascomycota	Helotiales	Helotiaceae	Gremmenia	Gremmenia infestans
OTU1461		Poaceae	plant pathogen	731	1292	244	5116		Ascomycota	Pleosporales	Phaeosphaeriaceae	Parastagonospora	Parastagonospora unclassified
OTU1067		Poaceae	plant pathogen	363	33926	288	74		Ascomycota	Amphisphaeriales	Sporocadaceae	Truncatella	Truncatella angustata
OTU2340		Poaceae	plant pathogen	127	334	541	70		Ascomycota	Hypocreales	Sarocladiaceae	Sarocladium	Sarocladium kiliense
OTU2944		Poaceae	plant pathogen	96	17	762	47		Ascomycota	Pleosporales	Periconiaceae	Periconia	Periconia circinata
OTU2026		generalist	plant pathogen	83288	83999	11254	22843		Ascomycota	Pleosporales	Phaeosphaeriaceae	Paraphoma	Paraphoma radicina
OTU0335		generalist	plant pathogen	13405	787	6721	136		Ascomycota	Venturiales	Venturiaceae	Protoventuria	Protoventuria sp
OTU1624		generalist	plant pathogen	5285	52011	3145	6155		Ascomycota	Pleosporales	Didymellaceae	Phoma	Phoma haematocycla
OTU3563		generalist	plant pathogen	3267	42346	5351	7410		Basidiomycota	Platygloeales	Eocronartiaceae	Eocronartium	Eocronartium sp
OTU2237		generalist	plant pathogen	3036	64055	2619	13146		Ascomycota	Pleosporales	Pleosporaceae	Alternaria	Alternaria unclassified
OTU3188		generalist	plant pathogen	2327	41934	2136	10730		Ascomycota	Pleosporales	Didymellaceae	Epicoccum	Epicoccum unclassified
OTU0767		generalist	plant pathogen	1938	91015	3192	4175		Ascomycota	Pleosporales	Didymosphaeriaceae	Pseudopithomyces	Pseudopithomyces unclassified
OTU2956		generalist	plant pathogen	1580	22806	953	997		Ascomycota	Hypocreales	Nectriaceae	Fusarium	Fusarium juglandicola
OTU1284		generalist	plant pathogen	1335	12803	2062	3799		Ascomycota	Pleosporales	Phaeosphaeriaceae	Chaetosphaeronema	Chaetosphaeronema hispidulum
OTU0128		generalist	plant pathogen	1259	2997	743	949		Ascomycota	Mycosphaerellales	Mycosphaerellaceae	Cercospora	Cercospora sp
OTU0338		generalist	plant pathogen	1051	1145	554	353		Ascomycota	Mycosphaerellales	Mycosphaerellaceae	Cercospora	Cercospora sp
OTU0303		generalist	plant pathogen	696	2615	1652	937		Ascomycota	Mycosphaerellales	Mycosphaerellaceae	Cercospora	Cercospora sp
OTU0337		generalist	plant pathogen	689	3954	678	631		Ascomycota	Mycosphaerellales	Mycosphaerellaceae	Cercospora	Cercospora sp
OTU3296		generalist	plant pathogen	643	14152	1107	1130		Ascomycota	Pleosporales	Didymellaceae	Didymella	Didymella rosea
OTU0483		generalist	plant pathogen	493	1624	129	122		Basidiomycota	Cantharellales	Ceratobasidiaceae	Rhizoctonia	Rhizoctonia solani
OTU2257		generalist	plant pathogen	247	4732	16	40		Ascomycota	Pleosporales	Pleosporaceae	Alternaria	Alternaria terricola
OTU3763		generalist	plant pathogen	230	18243	164	162		Ascomycota	Helotiales	Dermateaceae	Discohainesia	Discohainesia oenotherae
OTU3402		generalist	plant pathogen	171	320	1319	125		Ascomycota	Hypocreales	Nectriaceae	Dactylonectria	Dactylonectria unclassified
OTU3298		generalist	plant pathogen	166	2272	134	384		Ascomycota	Taphrinales	Protomycetaceae	Protomyces	Protomyces inouyei
OTU0974		generalist	plant pathogen	103	1791	202	2417		Ascomycota	Pleosporales	Pleosporaceae	Alternaria	Alternaria kordkuyana
OTU1132		Poaceae	animal parasite	37755	183045	8743	17510		Ascomycota	Chaetothyriales	Herpotrichiellaceae	Exophiala	Exophiala unclassified
OTU1098		Poaceae	animal parasite	2730	8056	376	538		Ascomycota	Chaetothyriales	Herpotrichiellaceae	Exophiala	Exophiala opportunistica
OTU1101		Poaceae	animal parasite	2547	13669	516	1070		Ascomycota	Chaetothyriales	Herpotrichiellaceae	Exophiala	Exophiala opportunistica
OTU1035		Poaceae	animal parasite	2392	6756	470	544		Ascomycota	Chaetothyriales	Herpotrichiellaceae	Exophiala	Exophiala opportunistica
OTU1175		Poaceae	animal parasite	1217	20135	119	402		Ascomycota	Chaetothyriales	Herpotrichiellaceae	Exophiala	Exophiala sp
OTU0975		generalist	animal parasite	1532	2064	23	138		Ascomycota	Chaetothyriales	Herpotrichiellaceae	Exophiala	Exophiala salmonis
OTU1135		generalist	animal parasite	582	3688	166	170		Ascomycota	Chaetothyriales	Herpotrichiellaceae	Exophiala	Exophiala equina
OTU2517		generalist	animal parasite	517	8074	2011	100		Ascomycota	Helotiales	Helotiales fam Incertae sedis	Dactylaria	Dactylaria dimorphospora
OTU1180		generalist	animal parasite	290	969	83	159		Ascomycota	Chaetothyriales	Herpotrichiellaceae	Exophiala	Exophiala opportunistica
OTU0425		generalist	animal parasite	139	7735	300	42		Ascomycota	Venturiales	Sympoventuriaceae	Scolecobasidium	Scolecobasidium constrictum
OTU3745		Asteraceae	arbuscular mycorrhizal	5014	265	21336	792		Glomeromycota	Glomerales	Glomeraceae	Rhizophagus	Rhizophagus unclassified
OTU3842		Asteraceae	arbuscular mycorrhizal	4857	2995	12148	1569		Glomeromycota	Glomerales	Glomeraceae	Glomeraceae unclassified	Glomeraceae unclassified
OTU4013		Asteraceae	arbuscular mycorrhizal	4570	3154	7103	1174		Glomeromycota	Glomerales	Glomeraceae	Microdominikia	Microdominikia litorea
OTU3928		Asteraceae	arbuscular mycorrhizal	3605	2958	7916	1377		Glomeromycota	Glomerales	Glomeraceae	Microdominikia	Microdominikia litorea
OTU3981		Asteraceae	arbuscular mycorrhizal	3570	2066	5021	185		Glomeromycota	Glomerales	Glomeraceae	Microdominikia	Microdominikia litorea
OTU3980		Asteraceae	arbuscular mycorrhizal	3049	2539	5538	3209		Glomeromycota	Glomerales	Glomeraceae	Microdominikia	Microdominikia litorea
OTU3958		Asteraceae	arbuscular mycorrhizal	2616	2245	6215	998		Glomeromycota	Glomerales	Glomeraceae	Microdominikia	Microdominikia litorea
OTU3689		Asteraceae	arbuscular mycorrhizal	2352	885	2630	308		Glomeromycota	Glomerales	Glomeraceae	Septoglomus	Septoglomus unclassified
OTU3851		Asteraceae	arbuscular mycorrhizal	2309	1606	10337	10		Glomeromycota	Glomerales	Glomeraceae	Microdominikia	Microdominikia litorea
OTU3896		Asteraceae	arbuscular mycorrhizal	2296	1479	6227	626		Glomeromycota	Glomerales	Glomeraceae	Microdominikia	Microdominikia litorea
OTU3765		Asteraceae	arbuscular mycorrhizal	2271	569	5809	1132		Glomeromycota	Glomerales	Glomeraceae	Rhizophagus	Rhizophagus unclassified
OTU3746		Asteraceae	arbuscular mycorrhizal	2068	647	2535	2222		Glomeromycota	Glomerales	Glomeraceae	Dominikia	Dominikia gansuensis
OTU3841		Asteraceae	arbuscular mycorrhizal	1821	1737	4406	900		Glomeromycota	Glomerales	Glomeraceae	Microdominikia	Microdominikia litorea
OTU3867		Asteraceae	arbuscular mycorrhizal	1331	1227	1113	644		Glomeromycota	Glomerales	Glomeraceae	Septoglomus	Septoglomus unclassified
OTU3806		Asteraceae	arbuscular mycorrhizal	1131	373	3326	288		Glomeromycota	Glomerales	Glomeraceae	Dominikia	Dominikia unclassified
OTU3959		Asteraceae	arbuscular mycorrhizal	1103	297	2468	1020		Glomeromycota	Glomerales	Glomeraceae	Dominikia	Dominikia gansuensis
OTU3710		Asteraceae	arbuscular mycorrhizal	1071	1042	1120	478		Glomeromycota	Glomerales	Glomeraceae	Septoglomus	Septoglomus constrictum
OTU3773		Asteraceae	arbuscular mycorrhizal	1029	482	2600	779		Glomeromycota	Glomerales	Glomeraceae	Rhizophagus	Rhizophagus unclassified
OTU3960		Asteraceae	arbuscular mycorrhizal	850	256	741	433		Glomeromycota	Glomerales	Glomeraceae	Dominikia	Dominikia gansuensis
OTU3868		Asteraceae	arbuscular mycorrhizal	755	144	812	367		Glomeromycota	Glomerales	Glomeraceae	Dominikia	Dominikia gansuensis
OTU3663		Asteraceae	arbuscular mycorrhizal	752	1095	1532	84		Glomeromycota	Glomerales	Glomeraceae	Septoglomus	Septoglomus unclassified
OTU3854		Asteraceae	arbuscular mycorrhizal	632	64	2100	278		Glomeromycota	Glomerales	Glomeraceae	Glomeraceae unclassified	Glomeraceae unclassified
OTU4054		Asteraceae	arbuscular mycorrhizal	523	200	564	195		Glomeromycota	Glomerales	Glomeraceae	Glomus	Glomus macrocarpum
OTU4014		Asteraceae	arbuscular mycorrhizal	501	18	913	298		Glomeromycota	Glomerales	Glomeraceae	Glomeraceae gen Incertae sedis	Glomeraceae sp
OTU4004		Asteraceae	arbuscular mycorrhizal	350	207	627	39		Glomeromycota	Glomerales	Glomeraceae	Septoglomus	Septoglomus nigrum
OTU3788		generalist	arbuscular mycorrhizal	8667	4602	15792	2253		Glomeromycota	Glomerales	Glomeraceae	Glomeraceae unclassified	Glomeraceae unclassified
OTU3770		generalist	arbuscular mycorrhizal	6514	3234	17672	4452		Glomeromycota	Glomerales	Glomeraceae	Rhizophagus	Rhizophagus irregularis
OTU3793		generalist	arbuscular mycorrhizal	5339	3149	10342	1395		Glomeromycota	Glomerales	Glomeraceae	Glomeraceae unclassified	Glomeraceae unclassified
OTU3790		generalist	arbuscular mycorrhizal	3758	1221	3914	450		Glomeromycota	Glomerales	Glomeraceae	Glomeraceae unclassified	Glomeraceae unclassified
OTU3764		generalist	arbuscular mycorrhizal	2377	132	1077	370		Glomeromycota	Glomerales	Glomeraceae	Rhizoglomus	Rhizoglomus silesianum
OTU3894		generalist	arbuscular mycorrhizal	2124	106	4599	198		Glomeromycota	Glomerales	Glomeraceae	Dominikia	Dominikia unclassified
OTU3727		generalist	arbuscular mycorrhizal	2120	116	3686	18		Glomeromycota	Glomerales	Glomeraceae	Dominikia	Dominikia unclassified
OTU3711		generalist	arbuscular mycorrhizal	2020	109	597	351		Glomeromycota	Glomerales	Glomeraceae	Glomeraceae unclassified	Glomeraceae unclassified
OTU3649		generalist	arbuscular mycorrhizal	1941	2576	2217	1590		Glomeromycota	Glomerales	Glomeraceae	Septoglomus	Septoglomus constrictum
OTU3808		generalist	arbuscular mycorrhizal	1689	1488	2147	156		Glomeromycota	Glomerales	Glomeraceae	Microdominikia	Microdominikia litorea
OTU0273		generalist	arbuscular mycorrhizal	1502	3158	1162	763		Glomeromycota	Entrophosporales	Entrophosporaceae	Entrophospora	Entrophospora sp
OTU4080		generalist	arbuscular mycorrhizal	1131	3755	1364	837		Glomeromycota	Gigasporales	Racocetraceae	Cetraspora	Cetraspora unclassified
OTU4022		generalist	arbuscular mycorrhizal	715	128	2648	361		Glomeromycota	Glomeromycota unclassified	Glomeromycota unclassified	Glomeromycota unclassified	Glomeromycota unclassified
OTU3702		generalist	arbuscular mycorrhizal	600	135	473	306		Glomeromycota	Glomerales	Glomeraceae	Dominikia	Dominikia gansuensis
OTU4078		generalist	arbuscular mycorrhizal	595	1452	338	239		Glomeromycota	Gigasporales	Racocetraceae	Cetraspora	Cetraspora unclassified
OTU4076		generalist	arbuscular mycorrhizal	434	1279	589	135		Glomeromycota	Gigasporales	Racocetraceae	Cetraspora	Cetraspora armeniaca
OTU4077		generalist	arbuscular mycorrhizal	383	998	180	280		Glomeromycota	Gigasporales	Racocetraceae	Cetraspora	Cetraspora unclassified
OTU3709		generalist	arbuscular mycorrhizal	318	122	595	41		Glomeromycota	Glomerales	Glomeraceae	Septoglomus	Septoglomus unclassified
OTU1420		Poaceae	dung saprotroph	42298	6452	2728	6386		Ascomycota	Pleosporales	Sporormiaceae	Preussia	Preussia sp
OTU1970		Poaceae	dung saprotroph	37833	9648	7795	16980		Ascomycota	Sordariales	Podosporaceae	Podospora	Podospora sp
OTU2039		Poaceae	dung saprotroph	337	423	49	313		Ascomycota	Sordariales	Lasiosphaeriaceae	Schizothecium	Schizothecium unclassified
OTU1424		generalist	dung saprotroph	243979	245705	41729	172534		Ascomycota	Pleosporales	Sporormiaceae	Preussia	Preussia terricola
OTU3187		generalist	dung saprotroph	47529	51402	18324	60757		Ascomycota	Sordariales	Neoschizotheciaceae	Cercophora	Cercophora vinosa
OTU3220		generalist	dung saprotroph	1370	154853	86	194		Ascomycota	Pleosporales	Sporormiaceae	Preussia	Preussia unclassified
OTU2029		generalist	dung saprotroph	1155	4779	590	1075		Ascomycota	Sordariales	Lasiosphaeriaceae	Schizothecium	Schizothecium unclassified
OTU1814		generalist	ectomycorrhizal	495	42944	139	70		Ascomycota	Pezizales	Pulvinulaceae	Pulvinula	Pulvinula sp
OTU3144		Asteraceae	epiphyte	264	7402	107	770		Basidiomycota	Cystobasidiomycetes ord Incertae sedis	Symmetrosporaceae	Symmetrospora	Symmetrospora oryzicola
OTU3334		Poaceae	foliar endophyte	8792	53543	349	4877		Ascomycota	Pleosporales	Pyrenochaetopsidaceae	Pyrenochaetopsis	Pyrenochaetopsis unclassified
OTU3262		generalist	foliar endophyte	399	6366	7	247		Ascomycota	Pleosporales	Pyrenochaetopsidaceae	Pyrenochaetopsis	Pyrenochaetopsis decipiens
OTU2497		Asteraceae	litter saprotroph	201130	87521	99648	27701		Ascomycota	Helotiales	Helotiales fam Incertae sedis	Tetracladium	Tetracladium unclassified
OTU2502		Asteraceae	litter saprotroph	3648	4156	2086	1640		Ascomycota	Helotiales	Helotiales fam Incertae sedis	Tetracladium	Tetracladium unclassified
OTU2290		Asteraceae	litter saprotroph	892	9169	277	56		Ascomycota	Muyocopronales	Muyocopronaceae	Leptodiscella	Leptodiscella africana
OTU2785		Poaceae	litter saprotroph	57689	28807	15585	22993		Ascomycota	Helotiales	Hyaloscyphaceae	Clavidisculum	Clavidisculum caricis
OTU2787		Poaceae	litter saprotroph	31228	24837	7969	8036		Ascomycota	Helotiales	Hyaloscyphaceae	Clavidisculum	Clavidisculum caricis
OTU2568		Poaceae	litter saprotroph	11875	21658	1119	19726		Ascomycota	Pleosporales	Phaeosphaeriaceae	Sclerostagonospora	Sclerostagonospora unclassified
OTU1252		Poaceae	litter saprotroph	8935	6154	915	9113		Ascomycota	Pleosporales	Phaeosphaeriaceae	Sclerostagonospora	Sclerostagonospora sp
OTU2789		Poaceae	litter saprotroph	7999	7581	796	5690		Ascomycota	Helotiales	Hyaloscyphaceae	Clavidisculum	Clavidisculum caricis
OTU2836		Poaceae	litter saprotroph	4791	65252	1808	34296		Ascomycota	Cladosporiales	Cladosporiaceae	Cladosporium	Cladosporium unclassified
OTU1320		Poaceae	litter saprotroph	2793	911	80	7327		Ascomycota	Pleosporales	Phaeosphaeriaceae	Phaeosphaeria	Phaeosphaeria tofieldiae
OTU1919		Poaceae	litter saprotroph	2647	3225	174	21596		Ascomycota	Helotiales	Discinellaceae	Articulospora	Articulospora proliferata
OTU2377		Poaceae	litter saprotroph	2512	3653	3647	3383		Ascomycota	Pleosporales	Phaeosphaeriaceae	Phaeosphaeria	Phaeosphaeria sp
OTU1920		Poaceae	litter saprotroph	2437	4055	58	6157		Ascomycota	Helotiales	Discinellaceae	Articulospora	Articulospora proliferata
OTU2127		Poaceae	litter saprotroph	1668	2137	623	9684		Ascomycota	Pezizomycotina ord Incertae sedis	Pezizomycotina fam Incertae sedis	Tricellula	Tricellula curvata
OTU1822		Poaceae	litter saprotroph	1443	3528	730	18711		Ascomycota	Helotiales	Discinellaceae	Articulospora	Articulospora proliferata
OTU1863		Poaceae	litter saprotroph	769	1032	72	5122		Ascomycota	Helotiales	Discinellaceae	Articulospora	Articulospora proliferata
OTU2234		Poaceae	litter saprotroph	434	9630	8	153		Ascomycota	Pleosporales	Dictyosporiaceae	Dictyosporium	Dictyosporium duliujiangense
OTU1523		Poaceae	litter saprotroph	407	246	364	12021		Ascomycota	Pleosporales	Phaeosphaeriaceae	Phaeosphaeria	Phaeosphaeria sp
OTU3397		generalist	litter saprotroph	108830	66206	15514	75781		Ascomycota	Sordariales	Chaetomiaceae	Chaetomium	Chaetomium sp
OTU2042		generalist	litter saprotroph	10248	8122	378	3780		Ascomycota	Pezizomycotina ord Incertae sedis	Pezizomycotina fam Incertae sedis	Tricellula	Tricellula unclassified
OTU0832		generalist	litter saprotroph	5128	12800	9554	4632		Ascomycota	Chaetothyriales	Chaetothyriales fam Incertae sedis	Bahusakala	Bahusakala sp
OTU3026		generalist	litter saprotroph	3701	26260	371	331		Ascomycota	Pleosporales	Didymellaceae	Chaetasbolisia	Chaetasbolisia longiseta
OTU2790		generalist	litter saprotroph	3300	1040	59	1298		Ascomycota	Helotiales	Hyaloscyphaceae	Clavidisculum	Clavidisculum caricis
OTU2786		generalist	litter saprotroph	1736	98330	2791	9385		Ascomycota	Cladosporiales	Cladosporiaceae	Cladosporium	Cladosporium unclassified
OTU1019		generalist	litter saprotroph	1020	7468	109	566		Ascomycota	Chaetothyriales	Cyphellophoraceae	Cyphellophora	Cyphellophora laciniata
OTU2734		generalist	litter saprotroph	758	4462	12	283		Ascomycota	Muyocopronales	Muyocopronaceae	Arxiella	Arxiella terrestris
OTU0126		generalist	litter saprotroph	686	23055	3325	1108		Ascomycota	Helotiales	Ploettnerulaceae	Cadophora	Cadophora unclassified
OTU1178		generalist	litter saprotroph	610	2781	8	392		Ascomycota	Pleosporales	Phaeosphaeriaceae	Neosetophoma	Neosetophoma rosigena
OTU1176		generalist	litter saprotroph	579	9131	71	1447		Ascomycota	Pleosporales	Phaeosphaeriaceae	Neosetophoma	Neosetophoma cerealis
OTU1421		generalist	litter saprotroph	250	54939	197	188		Ascomycota	Pleosporales	Phaeosphaeriaceae	Sclerostagonospora	Sclerostagonospora sp
OTU0926		generalist	litter saprotroph	161	85	7	14		Ascomycota	Chaetothyriales	Cyphellophoraceae	Cyphellophora	Cyphellophora sp
OTU1595		Asteraceae	root endophyte	265203	74514	187578	35610		Basidiomycota	Sebacinales	Serendipitaceae	Serendipita	Serendipita herbamans
OTU1597		Asteraceae	root endophyte	10109	1475	5770	1025		Basidiomycota	Sebacinales	Serendipitaceae	Serendipita	Serendipita herbamans
OTU1283		Poaceae	root endophyte	130769	40306	22519	78586		Ascomycota	Pleosporales	Lentitheciaceae	Darksidea	Darksidea delta
OTU1756		Poaceae	root endophyte	4096	1641	208	4187		Ascomycota	Magnaporthales	Magnaporthaceae	Slopeiomyces	Slopeiomyces cylindrosporus
OTU0950		Poaceae	root endophyte	2727	7978	474	1529		Basidiomycota	Sebacinales	Serendipitaceae	Serendipita	Serendipita sp
OTU0814		Poaceae	root endophyte	321	5547	164	287		Basidiomycota	Sebacinales	Serendipitaceae	Serendipita	Serendipita sp
OTU0973		generalist	root endophyte	819	5255	280	631		Basidiomycota	Sebacinales	Serendipitaceae	Serendipita	Serendipita sp
OTU2282		Asteraceae	soil saprotroph	1116	3130	568	278		Ascomycota	Hypocreales	Stachybotryaceae	Albifimbria	Albifimbria unclassified
OTU2278		Asteraceae	soil saprotroph	473	80685	317	105		Ascomycota	Pleosporales	Dacampiaceae	Aaosphaeria	Aaosphaeria arxii
OTU1816		Asteraceae	soil saprotroph	270	15700	108	107		Mortierellomycota	Mortierellales	Mortierellaceae	Mortierella	Mortierella alpina
OTU2514		Poaceae	soil saprotroph	2503	169183	695	683		Ascomycota	Pezizomycotina ord Incertae sedis	Pezizomycotina fam Incertae sedis	Trichosporiella	Trichosporiella cerebriformis
OTU2301		Poaceae	soil saprotroph	1066	6530	280	1607		Ascomycota	Myrmecridiales	Myrmecridiaceae	Myrmecridium	Myrmecridium schulzeri
OTU3787		Poaceae	soil saprotroph	156	45044	237	32		Basidiomycota	Tremellales	Trimorphomycetaceae	Saitozyma	Saitozyma podzolica
OTU0125		generalist	soil saprotroph	12833	229	6142	179		Basidiomycota	Agaricales	Psathyrellaceae	Coprinopsis	Coprinopsis sp
OTU3000		generalist	soil saprotroph	1812	52046	2996	3889		Ascomycota	Hypocreales	Nectriaceae	Neocosmospora	Neocosmospora rubicola
OTU0893		generalist	soil saprotroph	1630	11599	602	947		Ascomycota	Chaetothyriales	Trichomeriaceae	Knufia	Knufia tsunedae
OTU0768		generalist	soil saprotroph	893	40652	688	96		Basidiomycota	Agaricales	Clavariaceae	Clavaria	Clavaria sp
OTU2277		generalist	soil saprotroph	884	107873	216	212		Ascomycota	Pleosporales	Dacampiaceae	Aaosphaeria	Aaosphaeria arxii
OTU1177		generalist	soil saprotroph	810	4584	241	1010		Ascomycota	Chaetothyriales	Herpotrichiellaceae	Cladophialophora	Cladophialophora chaetospira
OTU0841		generalist	soil saprotroph	724	2325	263	144		Ascomycota	Chaetothyriales	Trichomeriaceae	Knufia	Knufia tsunedae
OTU1596		generalist	soil saprotroph	472	85216	111	151		Mortierellomycota	Mortierellales	Mortierellaceae	Mortierella	Mortierella alpina
OTU3459		generalist	soil saprotroph	408	2423	109	1664		Basidiomycota	Tremellales	Bulleribasidiaceae	Vishniacozyma	Vishniacozyma victoriae
OTU1815		generalist	soil saprotroph	356	25865	137	105		Mortierellomycota	Mortierellales	Mortierellaceae	Mortierella	Mortierella alpina
OTU2335		generalist	soil saprotroph	135	45758	128	119		Basidiomycota	Filobasidiales	Piskurozymaceae	Solicoccozyma	Solicoccozyma terricola
OTU0302		Asteraceae	unknown	39095	33174	23000	2483		Ascomycota	Helotiales	Helotiales fam Incertae sedis	Leptodophora	Leptodophora orchidicola
OTU3477		Asteraceae	unknown	9692	16647	3160	2160		Fungi unclassified	Fungi unclassified	Fungi unclassified	Fungi unclassified	Fungi unclassified
OTU0745		Asteraceae	unknown	1383	0	163	2		Ascomycota	Branch06	Branch06 fam Incertae sedis	Branch06 gen Incertae sedis	Branch06 sp
OTU3537		Asteraceae	unknown	1316	6025	1414	304		Ascomycota	Ascomycota unclassified	Ascomycota unclassified	Ascomycota unclassified	Ascomycota unclassified
OTU2735		Asteraceae	unknown	1315	592	545	737		Fungi unclassified	Fungi unclassified	Fungi unclassified	Fungi unclassified	Fungi unclassified
OTU1459		Asteraceae	unknown	526	9100	128	791		Ascomycota	Pleosporales	Phaeosphaeriaceae	Phaeosphaeriaceae unclassified	Phaeosphaeriaceae unclassified
OTU3051		Poaceae	unknown	193162	119761	44769	121649		Ascomycota	Pleosporales	Pleosporales unclassified	Pleosporales unclassified	Pleosporales unclassified
OTU3364		Poaceae	unknown	30239	43067	33902	37212		Ascomycota	Sordariales	Sordariales unclassified	Sordariales unclassified	Sordariales unclassified
OTU1150		Poaceae	unknown	11911	330	331	392		Ascomycota	Amphisphaeriales	Amphisphaeriales fam Incertae sedis	Amphisphaeriales gen Incertae sedis	Amphisphaeriales sp
OTU2733		Poaceae	unknown	9412	2170	1680	5465		Fungi unclassified	Fungi unclassified	Fungi unclassified	Fungi unclassified	Fungi unclassified
OTU3385		Poaceae	unknown	6301	1506	873	6023		Ascomycota	Helotiales	Helotiales unclassified	Helotiales unclassified	Helotiales unclassified
OTU2569		Poaceae	unknown	5982	3200	1733	883		Ascomycota	Ascomycota unclassified	Ascomycota unclassified	Ascomycota unclassified	Ascomycota unclassified
OTU2693		Poaceae	unknown	4931	1761	507	1057		Ascomycota	Hypocreales	Stachybotryaceae	Stachybotryaceae gen Incertae sedis	Stachybotryaceae sp
OTU0217		Poaceae	unknown	4921	13908	407	602		Basidiomycota	Basidiomycota unclassified	Basidiomycota unclassified	Basidiomycota unclassified	Basidiomycota unclassified
OTU3897		Poaceae	unknown	4492	7748	778	188		Olpidiomycota	Olpidiales	Olpidiaceae	Olpidiaceae gen Incertae sedis	Olpidiaceae sp
OTU3142		Poaceae	unknown	2934	79833	280	148		Mortierellomycota	Mortierellales	Mortierellaceae	Linnemannia	Linnemannia unclassified
OTU0218		Poaceae	unknown	2285	8517	63	152		Basidiomycota	Basidiomycota unclassified	Basidiomycota unclassified	Basidiomycota unclassified	Basidiomycota unclassified
OTU0220		Poaceae	unknown	1361	2081	226	57		Basidiomycota	Agaricomycetes unclassified	Agaricomycetes unclassified	Agaricomycetes unclassified	Agaricomycetes unclassified
OTU0274		Poaceae	unknown	1301	1325	73	152		Fungi unclassified	Fungi unclassified	Fungi unclassified	Fungi unclassified	Fungi unclassified
OTU0943		Poaceae	unknown	1083	1245	819	345		Basidiomycota	Sebacinales	Sebacinales fam Incertae sedis	Sebacinales gen Incertae sedis	Sebacinales sp
OTU2379		Poaceae	unknown	587	1681	247	843		Ascomycota	Sordariales	Sordariales unclassified	Sordariales unclassified	Sordariales unclassified
OTU2690		Poaceae	unknown	543	668	151	141		Ascomycota	Hypocreales	Stachybotryaceae	Stachybotryaceae gen Incertae sedis	Stachybotryaceae sp
OTU0743		Poaceae	unknown	249	26019	73	67		Fungi unclassified	Fungi unclassified	Fungi unclassified	Fungi unclassified	Fungi unclassified
OTU2637		generalist	unknown	63713	9462	26018	15468		Ascomycota	Helotiales	Porodiplodiaceae	Endoradiciella	Endoradiciella communis
OTU3052		generalist	unknown	59628	15824	1652	19668		Ascomycota	Sordariales	Sordariales unclassified	Sordariales unclassified	Sordariales unclassified
OTU2281		generalist	unknown	30527	28899	1340	250		Ascomycota	Hypocreales	Stachybotryaceae	Stachybotryaceae unclassified	Stachybotryaceae unclassified
OTU0272		generalist	unknown	12537	17830	5998	9115		Fungi unclassified	Fungi unclassified	Fungi unclassified	Fungi unclassified	Fungi unclassified
OTU0246		generalist	unknown	8314	3129	1435	4745		Ascomycota	Helotiales	Helotiales unclassified	Helotiales unclassified	Helotiales unclassified
OTU0336		generalist	unknown	5507	1416	1450	41		Ascomycota	Helotiales	Helotiales unclassified	Helotiales unclassified	Helotiales unclassified
OTU0139		generalist	unknown	4059	2935	1132	1375		Basidiomycota	Agaricales	Psathyrellaceae	Tulosesus	Tulosesus sclerocystidiosus
OTU2732		generalist	unknown	3743	6037	1958	794		Ascomycota	Sordariomycetes unclassified	Sordariomycetes unclassified	Sordariomycetes unclassified	Sordariomycetes unclassified
OTU0089		generalist	unknown	3530	10386	2106	9727		Fungi unclassified	Fungi unclassified	Fungi unclassified	Fungi unclassified	Fungi unclassified
OTU1354		generalist	unknown	3296	11539	363	3734		Basidiomycota	Basidiomycota unclassified	Basidiomycota unclassified	Basidiomycota unclassified	Basidiomycota unclassified
OTU3001		generalist	unknown	3074	9727	187	1478		Ascomycota	Pleosporales	Pleosporales unclassified	Pleosporales unclassified	Pleosporales unclassified
OTU0500		generalist	unknown	2208	6768	1365	7994		Fungi unclassified	Fungi unclassified	Fungi unclassified	Fungi unclassified	Fungi unclassified
OTU3335		generalist	unknown	1682	9582	235	1553		Ascomycota	Pleosporales	Pleosporales unclassified	Pleosporales unclassified	Pleosporales unclassified
OTU3167		generalist	unknown	1641	9784	891	346		Ascomycota	Sordariomycetes unclassified	Sordariomycetes unclassified	Sordariomycetes unclassified	Sordariomycetes unclassified
OTU0141		generalist	unknown	1365	1223	520	1267		Basidiomycota	Agaricales	Psathyrellaceae	Tulosesus	Tulosesus unclassified
OTU2640		generalist	unknown	1315	1922	888	795		Ascomycota	Helotiales	Helotiales unclassified	Helotiales unclassified	Helotiales unclassified
OTU0144		generalist	unknown	1123	747	42	508		Basidiomycota	Agaricales	Psathyrellaceae	Tulosesus	Tulosesus unclassified
OTU0707		generalist	unknown	1092	836	63	515		Ascomycota	Chaetothyriales	Cyphellophoraceae	Cyphellophoraceae gen Incertae sedis	Cyphellophoraceae sp
OTU0772		generalist	unknown	875	96	856	0		Ascomycota	Branch06	Branch06 fam Incertae sedis	Branch06 gen Incertae sedis	Branch06 sp
OTU2447		generalist	unknown	702	4787	36	29		Ascomycota	Helotiales	Helotiales unclassified	Helotiales unclassified	Helotiales unclassified
OTU3499		generalist	unknown	691	22047	332	246		Mortierellomycota	Mortierellales	Mortierellaceae	Entomortierella	Entomortierella beljakovae
OTU3143		generalist	unknown	684	41180	16	249		Mortierellomycota	Mortierellales	Mortierellaceae	Linnemannia	Linnemannia gamsii
OTU1568		generalist	unknown	396	28045	151	500		Ascomycota	Helotiales	Sclerotiniaceae	Sclerotiniaceae unclassified	Sclerotiniaceae unclassified
OTU3817		generalist	unknown	365	2514	6	1086		Basidiomycota	Tremellomycetes unclassified	Tremellomycetes unclassified	Tremellomycetes unclassified	Tremellomycetes unclassified
OTU3229		generalist	unknown	305	17122	198	221		Mortierellomycota	Mortierellales	Mortierellaceae	Linnemannia	Linnemannia fatshederae
OTU2935		generalist	unknown	193	10917	111	1209		Basidiomycota	Sporidiobolales	Sporidiobolaceae	Sporidiobolaceae unclassified	Sporidiobolaceae unclassified
OTU3168		generalist	unknown	183	3531	77	194		Fungi unclassified	Fungi unclassified	Fungi unclassified	Fungi unclassified	Fungi unclassified
OTU2499		Asteraceae	unspecified saprotroph	10504	25828	2804	1257		Ascomycota	Ascomycota ord Incertae sedis	Ascomycota fam Incertae sedis	Titaea	Titaea maxilliformis
OTU2875		Asteraceae	unspecified saprotroph	834	23107	491	9272		Basidiomycota	Filobasidiales	Filobasidiaceae	Filobasidium	Filobasidium unclassified
OTU2909		Asteraceae	unspecified saprotroph	402	40704	190	2664		Basidiomycota	Filobasidiales	Filobasidiaceae	Filobasidium	Filobasidium oeirense
OTU1657		generalist	unspecified saprotroph	21677	5016	11984	2526		Ascomycota	Pleosporales	Pseudopyrenochaetaceae	Pseudopyrenochaeta	Pseudopyrenochaeta unclassified
OTU3112		generalist	unspecified saprotroph	20427	14590	4800	13036		Ascomycota	Sordariales	Podosporaceae	Cladorrhinum	Cladorrhinum queenslandicum
OTU2638		generalist	unspecified saprotroph	19372	94061	2284	5123		Ascomycota	Helotiales	Helotiales fam Incertae sedis	Polyphilus	Polyphilus sieberi
OTU2639		generalist	unspecified saprotroph	8496	8412	1491	1350		Ascomycota	Helotiales	Helotiales fam Incertae sedis	Polyphilus	Polyphilus sieberi
OTU2498		generalist	unspecified saprotroph	6637	66987	3577	2104		Ascomycota	Pleosporales	Neopyrenochaetaceae	Neopyrenochaeta	Neopyrenochaeta acicola
OTU2199		generalist	unspecified saprotroph	2427	3553	353	1319		Basidiomycota	Tremellales	Bulleribasidiaceae	Derxomyces	Derxomyces simaoensis
OTU2125		generalist	unspecified saprotroph	1008	15678	200	178		Ascomycota	Pleosporales	Neopyrenochaetaceae	Neopyrenochaeta	Neopyrenochaeta fragariae
OTU3295		generalist	unspecified saprotroph	783	31164	74	386		Ascomycota	Pleosporales	Didymellaceae	Juxtiphoma	Juxtiphoma sp
OTU3157		generalist	unspecified saprotroph	254	2454	402	722		Ascomycota	Sordariales	Podosporaceae	Cladorrhinum	Cladorrhinum queenslandicum
OTU1686		generalist	unspecified saprotroph	150	24916	11	39		Ascomycota	Hypocreales	Bionectriaceae	Gliomastix	Gliomastix roseogrisea
OTU1862		generalist	unspecified saprotroph	137	21363	12	20		Ascomycota	Eurotiales	Aspergillaceae	Penicillium	Penicillium unclassified
OTU3190		Asteraceae	wood saprotroph	747	23858	74	0		Ascomycota	Pleosporales	Lophiotremataceae	Lophiotrema	Lophiotrema rubi
OTU3230		Poaceae	wood saprotroph	2037	2414	69	2015		Basidiomycota	Auriculariales	Auriculariaceae	Auricularia	Auricularia sp
OTU1179		Poaceae	wood saprotroph	536	4339	0	439		Ascomycota	Pleosporales	Lentitheciaceae	Keissleriella	Keissleriella cladophila
OTU0131		generalist	wood saprotroph	6218	4247	1360	17355		Ascomycota	Pleosporales	Amniculicolaceae	Murispora	Murispora cicognanii
OTU0221		generalist	wood saprotroph	750	3952	227	191		Basidiomycota	Agaricales	Stephanosporaceae	Lindtneria	Lindtneria sp
OTU2874		generalist	wood saprotroph	676	1858	30	175		Ascomycota	Pleosporales	Cucurbitariaceae	Pyrenochaeta	Pyrenochaeta sp
OTU1133		generalist	wood saprotroph	405	47733	143	121		Basidiomycota	Polyporales	Podoscyphaceae	Hypochnicium	Hypochnicium sp
OTU1377		generalist	wood saprotroph	354	3208	1107	2373		Ascomycota	Ascomycota ord Incertae sedis	Ascomycota fam Incertae sedis	Trematophoma	Trematophoma sp
OTU2129		generalist	wood saprotroph	320	9071	25	686		Ascomycota	Pleosporales	Dictyosporiaceae	Dictyocheirospora	Dictyocheirospora heptaspora
OTU0897		generalist	wood saprotroph	290	43429	197	797		Ascomycota	Pleosporales	Didymosphaeriaceae	Paraphaeosphaeria	Paraphaeosphaeria sporulosa
OTU2500		generalist	wood saprotroph	276	40911	125	238		Ascomycota	Helotiales	Lachnaceae	Lachnellula	Lachnellula unclassified
OTU2603		generalist	wood saprotroph	160	4335	25	31		Ascomycota	Pleosporales	Melanommataceae	Pleotrichocladium	Pleotrichocladium opacum

## Sheet: Table S5
Table S5. Structural equation model (SEM) scores
Phytometer species	Variable	Scope	Predictor	Effect	Bias	Std.Err.	Lower CI	Upper CI	Significance
Leucanthemum vulgare
	Asteraceae (soil)	Direct	Phylogenetic community distance	-0.564	0.008	0.063	-0.686	-0.444	*
			Plant richness	0.273	0.011	0.076	0.109	0.403	*
			Residents biomass	-0.092	-0.036	0.085	-0.269	0.018
		Indirect	n/a	-	-	-	-	-
		Total	Phylogenetic community distance	-0.564	0.008	0.063	-0.686	-0.444	*
			Plant richness	0.273	0.011	0.076	0.109	0.403	*
			Residents biomass	-0.092	-0.036	0.085	-0.269	0.018
		Mediators	n/a	-	-	-	-	-
	Poaceae (soil)	Direct	Phylogenetic community distance	0.352	0	0.094	0.139	0.514	*
			Plant richness	-0.086	0.006	0.085	-0.255	0.077
			Residents biomass	0.026	-0.001	0.057	-0.111	0.123
		Indirect	n/a	-	-	-	-	-
		Total	Phylogenetic community distance	0.352	0	0.094	0.139	0.514	*
			Plant richness	-0.086	0.006	0.085	-0.255	0.077
			Residents biomass	0.026	-0.001	0.057	-0.111	0.123
		Mediators	n/a	-	-	-	-	-
	generalist (soil)	Direct	Phylogenetic community distance	-0.189	0.003	0.094	-0.361	0.008
			Plant richness	0.138	-0.012	0.097	-0.057	0.321
			Residents biomass	0.189	-0.003	0.092	-0.022	0.35
		Indirect	n/a	-	-	-	-	-
		Total	Phylogenetic community distance	-0.189	0.003	0.094	-0.361	0.008
			Plant richness	0.138	-0.012	0.097	-0.057	0.321
			Residents biomass	0.189	-0.003	0.092	-0.022	0.35
		Mediators	n/a	-	-	-	-	-
	Asteraceae (phytometer)	Direct	Phylogenetic community distance	-0.11	0.007	0.076	-0.257	0.038
			Plant richness	-0.117	0.001	0.085	-0.282	0.052
			Residents biomass	0.069	0.006	0.081	-0.044	0.269
			Asteraceae (soil)	0.236	0.003	0.073	0.085	0.373	*
		Indirect	Phylogenetic community distance	-0.133	0	0.043	-0.222	-0.053	*
			Plant richness	0.065	0.005	0.03	0.016	0.13	*
			Residents biomass	-0.022	-0.01	0.024	-0.077	0.002
		Total	Phylogenetic community distance	-0.243	0.007	0.061	-0.362	-0.123	*
			Plant richness	-0.053	0.006	0.084	-0.223	0.108
			Residents biomass	0.047	-0.003	0.077	-0.061	0.259
			Asteraceae (soil)	0.236	0.003	0.073	0.085	0.373	*
		Mediators	Asteraceae (soil)	-0.09	-0.005	0.037	-0.17	-0.027	*
	Poaceae (phytometer)	Direct	Phylogenetic community distance	0.191	0.052	0.179	-0.206	0.501
			Plant richness	-0.137	0.045	0.131	-0.434	0.081
			Residents biomass	0.132	-0.012	0.126	-0.182	0.339
			Poaceae (soil)	0.052	-0.01	0.126	-0.147	0.369
		Indirect	Phylogenetic community distance	0.018	-0.003	0.047	-0.05	0.152
			Plant richness	-0.004	0.001	0.015	-0.072	0.01
			Residents biomass	0.001	-0.001	0.008	-0.007	0.031
		Total	Phylogenetic community distance	0.21	0.049	0.156	-0.118	0.481
			Plant richness	-0.141	0.047	0.132	-0.442	0.079
			Residents biomass	0.133	-0.013	0.126	-0.179	0.34
			Poaceae (soil)	0.052	-0.01	0.126	-0.147	0.369
		Mediators	Poaceae (soil)	0.015	-0.002	0.042	-0.039	0.154
	generalist (phytometer)	Direct	Phylogenetic community distance	0.081	0.028	0.161	-0.257	0.366
			Plant richness	-0.184	-0.008	0.114	-0.392	0.064
			Residents biomass	0.103	0.023	0.096	-0.054	0.304
			generalist (soil)	0.11	0.004	0.161	-0.24	0.415
		Indirect	Phylogenetic community distance	-0.021	0	0.037	-0.12	0.034
			Plant richness	0.015	-0.001	0.029	-0.017	0.117
			Residents biomass	0.021	-0.003	0.035	-0.039	0.107
		Total	Phylogenetic community distance	0.06	0.027	0.151	-0.269	0.323
			Plant richness	-0.169	-0.009	0.119	-0.383	0.095
			Residents biomass	0.123	0.02	0.094	-0.037	0.324
			generalist (soil)	0.11	0.004	0.161	-0.24	0.415
		Mediators	generalist (soil)	0.015	-0.004	0.034	-0.02	0.141
	Phytometer biomass	Direct	Phylogenetic community distance	0.055	-0.017	0.099	-0.115	0.272
			Plant richness	-0.284	0.027	0.103	-0.491	-0.098	*
			Residents biomass	0.018	0.007	0.101	-0.154	0.235
			Asteraceae (soil)	0.063	-0.018	0.11	-0.121	0.316
			Poaceae (soil)	0.167	-0.017	0.105	-0.024	0.386
			generalist (soil)	0.065	0.001	0.092	-0.117	0.247
			Asteraceae (phytometer)	0.118	-0.037	0.114	-0.08	0.351
			Poaceae (phytometer)	-0.066	0.02	0.098	-0.274	0.107
			generalist (phytometer)	0.113	0	0.085	-0.07	0.268
		Indirect	Phylogenetic community distance	-0.025	0.027	0.075	-0.226	0.091
			Plant richness	-0.004	0.007	0.043	-0.089	0.076
			Residents biomass	0.021	-0.005	0.038	-0.048	0.105
			Asteraceae (soil)	0.028	-0.007	0.03	-0.016	0.111
			Poaceae (soil)	-0.003	-0.002	0.015	-0.07	0.01
			generalist (soil)	0.012	0.002	0.024	-0.017	0.092
		Total	Phylogenetic community distance	0.031	0.01	0.082	-0.145	0.183
			Plant richness	-0.288	0.034	0.094	-0.48	-0.129	*
			Residents biomass	0.04	0.002	0.088	-0.094	0.253
			Asteraceae (soil)	0.091	-0.025	0.108	-0.101	0.324
			Poaceae (soil)	0.164	-0.019	0.104	-0.025	0.383
			generalist (soil)	0.077	0.004	0.094	-0.115	0.254
			Asteraceae (phytometer)	0.118	-0.037	0.114	-0.08	0.351
			Poaceae (phytometer)	-0.066	0.02	0.098	-0.274	0.107
			generalist (phytometer)	0.113	0	0.085	-0.07	0.268
		Mediators	Asteraceae (soil)	-0.035	0.005	0.047	-0.161	0.035
			Poaceae (soil)	0.048	-0.004	0.04	-0.003	0.173
			generalist (soil)	0.011	0	0.021	-0.011	0.087
			Asteraceae (phytometer)	-0.001	0.005	0.02	-0.053	0.027
			Poaceae (phytometer)	-0.017	0.008	0.044	-0.183	0.029
			generalist (phytometer)	0.014	0.011	0.048	-0.041	0.151
Arrhenatherum elatius
	Asteraceae (soil)	Direct	Phylogenetic community distance	0.407	-0.002	0.092	0.2	0.565	*
			Plant richness	0.146	0.018	0.095	-0.08	0.301
			Residents biomass	-0.206	-0.034	0.075	-0.356	-0.106	*
		Indirect	n/a	-	-	-	-	-
		Total	Phylogenetic community distance	0.407	-0.002	0.092	0.2	0.565	*
			Plant richness	0.146	0.018	0.095	-0.08	0.301
			Residents biomass	-0.206	-0.034	0.075	-0.356	-0.106	*
		Mediators	n/a	-	-	-	-	-
	Poaceae (soil)	Direct	Phylogenetic community distance	-0.299	0.004	0.087	-0.45	-0.116	*
			Plant richness	-0.059	0.006	0.091	-0.235	0.119
			Residents biomass	0.082	-0.004	0.066	-0.065	0.196
		Indirect	n/a	-	-	-	-	-
		Total	Phylogenetic community distance	-0.299	0.004	0.087	-0.45	-0.116	*
			Plant richness	-0.059	0.006	0.091	-0.235	0.119
			Residents biomass	0.082	-0.004	0.066	-0.065	0.196
		Mediators	n/a	-	-	-	-	-
	generalist (soil)	Direct	Phylogenetic community distance	0.151	-0.004	0.095	-0.038	0.331
			Plant richness	0.076	-0.007	0.097	-0.117	0.263
			Residents biomass	0.185	0	0.079	0.011	0.33	*
		Indirect	n/a	-	-	-	-	-
		Total	Phylogenetic community distance	0.151	-0.004	0.095	-0.038	0.331
			Plant richness	0.076	-0.007	0.097	-0.117	0.263
			Residents biomass	0.185	0	0.079	0.011	0.33	*
		Mediators	n/a	-	-	-	-	-
	Asteraceae (phytometer)	Direct	Phylogenetic community distance	0.191	0.006	0.085	0.026	0.355	*
			Plant richness	0.083	-0.008	0.085	-0.079	0.257
			Residents biomass	0.251	-0.028	0.105	0.087	0.503	*
			Asteraceae (soil)	0.158	0	0.091	-0.031	0.329
		Indirect	Phylogenetic community distance	0.064	-0.002	0.038	-0.008	0.143
			Plant richness	0.023	0.005	0.025	-0.007	0.088
			Residents biomass	-0.033	-0.006	0.027	-0.093	0.014
		Total	Phylogenetic community distance	0.255	0.004	0.071	0.111	0.389	*
			Plant richness	0.106	-0.003	0.081	-0.049	0.268
			Residents biomass	0.218	-0.034	0.106	0.062	0.481	*
			Asteraceae (soil)	0.158	0	0.091	-0.031	0.329
		Mediators	Asteraceae (soil)	0.055	-0.003	0.041	-0.004	0.166
	Poaceae (phytometer)	Direct	Phylogenetic community distance	0.011	0.04	0.141	-0.302	0.244
			Plant richness	-0.133	0.007	0.124	-0.377	0.1
			Residents biomass	-0.198	0.033	0.106	-0.373	0.014
			Poaceae (soil)	0.051	0.003	0.132	-0.204	0.307
		Indirect	Phylogenetic community distance	-0.015	0	0.041	-0.107	0.061
			Plant richness	-0.003	-0.001	0.015	-0.057	0.015
			Residents biomass	0.004	0	0.014	-0.015	0.045
		Total	Phylogenetic community distance	-0.005	0.04	0.138	-0.302	0.227
			Plant richness	-0.136	0.007	0.125	-0.38	0.1
			Residents biomass	-0.194	0.033	0.106	-0.363	0.021
			Poaceae (soil)	0.051	0.003	0.132	-0.204	0.307
		Mediators	Poaceae (soil)	-0.014	-0.001	0.041	-0.127	0.05
	generalist (phytometer)	Direct	Phylogenetic community distance	0.243	0.006	0.088	0.066	0.412	*
			Plant richness	-0.111	0	0.087	-0.275	0.066
			Residents biomass	0.112	0.007	0.097	-0.064	0.305
			generalist (soil)	0.039	0.009	0.102	-0.138	0.252
		Indirect	Phylogenetic community distance	0.006	0.001	0.018	-0.018	0.064
			Plant richness	0.003	0	0.013	-0.011	0.051
			Residents biomass	0.007	0.001	0.02	-0.024	0.06
		Total	Phylogenetic community distance	0.249	0.007	0.092	0.061	0.425	*
			Plant richness	-0.108	-0.001	0.088	-0.273	0.072
			Residents biomass	0.119	0.008	0.093	-0.044	0.308
			generalist (soil)	0.039	0.009	0.102	-0.138	0.252
		Mediators	generalist (soil)	0.016	0.002	0.044	-0.052	0.133
	Phytometer biomass	Direct	Phylogenetic community distance	0.075	0.011	0.087	-0.12	0.229
			Plant richness	-0.245	0.031	0.091	-0.441	-0.094	*
			Residents biomass	-0.007	-0.014	0.071	-0.159	0.118
			Asteraceae (soil)	0.133	-0.024	0.105	-0.05	0.365
			Poaceae (soil)	0.036	0.003	0.09	-0.144	0.213
			generalist (soil)	0.033	-0.004	0.073	-0.105	0.182
			Asteraceae (phytometer)	0.156	-0.004	0.074	0.009	0.302	*
			Poaceae (phytometer)	0.164	-0.028	0.097	-0.003	0.375
			generalist (phytometer)	0.056	0.004	0.076	-0.086	0.208
		Indirect	Phylogenetic community distance	0.101	-0.013	0.056	0.014	0.243	*
			Plant richness	0.008	0.003	0.035	-0.068	0.073
			Residents biomass	-0.009	0	0.045	-0.1	0.074
			Asteraceae (soil)	0.025	-0.001	0.019	-0.001	0.078
			Poaceae (soil)	0.008	-0.009	0.02	-0.017	0.058
			generalist (soil)	0.002	0.001	0.011	-0.01	0.043
		Total	Phylogenetic community distance	0.177	-0.001	0.077	0.019	0.32	*
			Plant richness	-0.237	0.034	0.085	-0.427	-0.106	*
			Residents biomass	-0.016	-0.014	0.076	-0.187	0.114
			Asteraceae (soil)	0.158	-0.025	0.101	-0.018	0.38
			Poaceae (soil)	0.045	-0.005	0.09	-0.126	0.229
			generalist (soil)	0.036	-0.003	0.074	-0.105	0.187
			Asteraceae (phytometer)	0.156	-0.004	0.074	0.009	0.302	*
			Poaceae (phytometer)	0.164	-0.028	0.097	-0.003	0.375
			generalist (phytometer)	0.056	0.004	0.076	-0.086	0.208
		Mediators	Asteraceae (soil)	0.055	-0.013	0.041	0	0.189
			Poaceae (soil)	-0.012	0.001	0.028	-0.091	0.028
			generalist (soil)	0.015	-0.001	0.032	-0.035	0.102
			Asteraceae (phytometer)	0.115	-0.009	0.055	0.026	0.25	*
			Poaceae (phytometer)	-0.046	0.006	0.05	-0.27	0.002
			generalist (phytometer)	0.017	0	0.03	-0.021	0.107
